# Supplementary material for: Adverse drug reaction signals mining comparison of amiodarone and dronedarone: a pharmacovigilance study based on FAERS
Source: Front Pharmacol. 2024 Oct 22;15:1438292. doi: 10.3389/fphar.2024.1438292 (PMC11534617; doi:10.3389/fphar.2024.1438292)
Supplement: Supplementary file 1 [file Table2.XLSX]

## Sheet: Thyroid toxicity_Amiodarone
adverse event	soc_code	soc_name_en	is_ADR	PRR	Chi_square_cal	Chi_squared	PRR_lower	PRR_upper	RRR	ROR	ROR_lower_bound	ROR_upper_bound	DE	dE	E	De	de	e	D	d	N	BCPNN(IC)	BCPNN(E(IC))	BCPNN(gama value)	BCPNN(V(IC))	BCPNN(95%CI_lower)	BCPNN(95%CI_upper)	MGPS(EBGM)	MGPS(lower_95%CI)	MGPS(upper_95%CI)	ROR(95% CI)	PRR(95% CI)	IC(IC025)	EBGM(EBGM05)
myxoedema coma	10027433	Metabolism and nutrition disorders	Yes	1348.1	72740	72144	1033.38	1758.65	597.659	1366.01	1045.48	1784.81	122	97	219	9173	9962717	9971890	9295	9962814	9972109	9.22318	9.22823	1.10609e+08	0.141061	8.47707	9.97939	597.659	457.421	780.892	1366.01 (1045.48-1784.81)	1348.1 (1033.38-1758.65)	9.22 (8.48)	597.66 (457.42)
thyrotoxic crisis	10037175	Psychiatric disorders	Yes	284.309	22313.9	22090.3	228.271	354.103	224.915	287.391	230.31	358.617	100	377	477	9195	9962437	9971632	9295	9962814	9972109	7.81324	7.82442	2.86077e+07	0.133529	7.09358	8.55525	224.915	180.244	280.658	287.39 (230.31-358.62)	284.31 (228.27-354.1)	7.81 (7.09)	224.92 (180.24)
hyperthyroidism	10027433	Metabolism and nutrition disorders	Yes	165.673	107520	107377	153.896	178.352	143.627	180.294	166.535	195.19	758	4904	5662	8537	9957910	9966447	9295	9962814	9972109	7.16619	7.16768	2.37454e+06	0.0176716	6.90181	7.43355	143.627	132.666	155.494	180.29 (166.54-195.19)	165.67 (153.9-178.35)	7.17 (6.9)	143.63 (132.67)
thyroiditis	10014698	Endocrine disorders	Yes	171.111	25962.1	25815.4	146.266	200.177	147.693	174.432	148.711	204.601	178	1115	1293	9117	9961699	9970816	9295	9962814	9972109	7.20645	7.21327	9.77261e+06	0.0713609	6.679	7.74754	147.693	125.915	173.237	174.43 (148.71-204.6)	171.11 (146.27-200.18)	7.21 (6.68)	147.69 (125.91)
secondary hyperthyroidism	10027433	Metabolism and nutrition disorders	Yes	282.065	2217.22	2000.09	140.588	565.914	223.51	282.368	140.655	566.858	10	38	48	9285	9962776	9972061	9295	9962814	9972109	7.80419	7.91179	2.74588e+08	1.22959	5.69405	10.1295	223.51	111.336	448.7	282.37 (140.66-566.86)	282.06 (140.59-565.91)	7.8 (5.69)	223.51 (111.34)
toxic nodular goitre	10027433	Metabolism and nutrition disorders	Yes	306.242	1893.09	1662.91	139.615	671.733	238.41	306.505	139.662	672.663	8	28	36	9287	9962786	9972073	9295	9962814	9972109	7.8973	8.02754	3.69193e+08	1.52557	5.55727	10.4978	238.41	108.634	523.221	306.5 (139.66-672.66)	306.24 (139.62-671.73)	7.9 (5.56)	238.41 (108.63)
myxoedema	10040785	Skin and subcutaneous tissue disorders	Yes	203.281	1861.18	1694.88	106.734	387.16	171.034	203.521	106.791	387.866	11	58	69	9284	9962756	9972040	9295	9962814	9972109	7.41814	7.52275	1.81527e+08	1.07843	5.4458	9.5997	171.034	89.7446	325.952	203.52 (106.79-387.87)	203.28 (106.73-387.16)	7.42 (5.45)	171.03 (89.74)
toxic goitre	10027433	Metabolism and nutrition disorders	Yes	297.735	1157.24	936.468	110.563	801.772	233.228	297.895	110.576	802.537	5	18	23	9290	9962796	9972086	9295	9962814	9972109	7.86559	8.06707	5.63324e+08	2.30019	5.0338	11.1003	233.228	86.572	628.322	297.9 (110.58-802.54)	297.74 (110.56-801.77)	7.87 (5.03)	233.23 (86.57)
goitre congenital	10010331	Congenital, familial and genetic disorders	Yes	282.065	1108.61	897.075	105.341	755.267	223.51	282.216	105.353	755.99	5	19	24	9290	9962795	9972085	9295	9962814	9972109	7.80419	8.00818	5.35158e+08	2.28179	4.98706	11.0293	223.51	83.4377	598.729	282.22 (105.35-755.99)	282.06 (105.34-755.27)	7.8 (4.99)	223.51 (83.44)
thyroiditis acute	10014698	Endocrine disorders	Yes	175.393	1341.14	1195.33	86.7091	354.78	150.869	175.562	86.742	355.331	9	55	64	9286	9962759	9972045	9295	9962814	9972109	7.23715	7.36663	1.9121e+08	1.27448	5.10878	9.62449	150.869	74.5414	305.353	175.56 (86.74-355.33)	175.39 (86.71-354.78)	7.24 (5.11)	150.87 (74.54)
thyroxine free increased	10022891	Investigations	Yes	126.423	2560.02	2448.95	82.1046	194.664	113.19	126.734	82.228	195.33	23	195	218	9272	9962619	9971891	9295	9962814	9972109	6.82261	6.87725	5.47139e+07	0.511373	5.44704	8.30746	113.19	73.4402	174.455	126.73 (82.23-195.33)	126.42 (82.1-194.66)	6.82 (5.45)	113.19 (73.44)
hypothyroidic goitre	10027433	Metabolism and nutrition disorders	Yes	292.322	684.339	474.405	81.5645	1047.66	229.896	292.416	81.564	1048.34	3	11	14	9292	9962803	9972095	9295	9962814	9972109	7.84484	8.16018	8.91737e+08	3.49567	4.42084	11.8995	229.896	64.1253	824.199	292.42 (81.56-1048.34)	292.32 (81.56-1047.66)	7.84 (4.42)	229.9 (64.13)
thyrotoxic periodic paralysis	10027433	Metabolism and nutrition disorders	Yes	103.062	461.032	372.545	41.1755	257.964	94.109	103.117	41.179	258.218	5	52	57	9290	9962762	9972052	9295	9962814	9972109	6.55627	6.79405	2.01946e+08	2.03065	3.94404	9.64407	94.1093	37.5818	235.661	103.12 (41.18-258.22)	103.06 (41.18-257.96)	6.56 (3.94)	94.11 (37.58)
congenital hypothyroidism	10027433	Metabolism and nutrition disorders	Yes	77.173	631.233	562.113	39.2484	151.743	72.057	77.247	39.262	151.981	9	125	134	9286	9962689	9971975	9295	9962814	9972109	6.17106	6.31219	8.49822e+07	1.18645	4.1337	8.49067	72.0569	36.624	141.77	77.25 (39.26-151.98)	77.17 (39.25-151.74)	6.17 (4.13)	72.06 (36.62)
thyroxine increased	10022891	Investigations	Yes	67.971	806.675	744.869	38.8176	119.02	63.977	68.065	38.842	119.272	13	205	218	9282	9962609	9971891	9295	9962814	9972109	5.99948	6.09964	5.20018e+07	0.839802	4.26683	7.93245	63.9771	36.5097	112.109	68.06 (38.84-119.27)	67.97 (38.82-119.02)	6 (4.27)	63.98 (36.51)
hypothyroidism	10027433	Metabolism and nutrition disorders	Yes	34.364	10872.1	10839.7	30.9358	38.1721	33.328	35.654	31.971	39.762	346	10792	11138	8949	9952022	9960971	9295	9962814	9972109	5.05865	5.06253	1.02946e+06	0.0339762	4.69388	5.43119	33.3278	29.885	37.1672	35.65 (31.97-39.76)	34.36 (30.94-38.17)	5.06 (4.69)	33.33 (29.89)
goitre	10027433	Metabolism and nutrition disorders	Yes	30.335	1076.06	1047.69	22.0804	41.6755	29.528	30.459	22.142	41.9	39	1378	1417	9256	9961436	9970692	9295	9962814	9972109	4.88401	4.91936	7.79004e+06	0.284846	3.85194	5.98678	29.5279	21.465	40.6195	30.46 (22.14-41.9)	30.34 (22.08-41.68)	4.88 (3.85)	29.53 (21.46)
thyroid disorder	10014698	Endocrine disorders	Yes	23.511	2827.93	2805.91	19.8363	27.8664	23.028	23.84	20.065	28.325	134	6109	6243	9161	9956705	9965866	9295	9962814	9972109	4.52529	4.53563	1.77641e+06	0.0846934	3.95359	5.11768	23.0276	19.3813	27.36	23.84 (20.07-28.32)	23.51 (19.84-27.87)	4.53 (3.95)	23.03 (19.38)
tri-iodothyronine increased	10022891	Investigations	Yes	47.85	219.557	176.961	19.539	117.182	45.848	47.876	19.54	117.299	5	112	117	9290	9962702	9971992	9295	9962814	9972109	5.51879	5.76939	9.47182e+07	1.9339	2.9881	8.55069	45.8481	18.7129	112.332	47.88 (19.54-117.3)	47.85 (19.54-117.18)	5.52 (2.99)	45.85 (18.71)
thyroxine decreased	10022891	Investigations	Yes	40.123	257.402	221.039	18.8719	85.3042	38.711	40.152	18.875	85.413	7	187	194	9288	9962627	9971915	9295	9962814	9972109	5.27467	5.45974	5.69439e+07	1.43718	3.0621	7.85739	38.711	18.1978	82.3473	40.15 (18.88-85.41)	40.12 (18.87-85.3)	5.27 (3.06)	38.71 (18.2)
tri-iodothyronine free decreased	10022891	Investigations	Yes	47.114	172.941	131.553	17.3132	128.21	45.172	47.134	17.313	128.318	4	91	95	9291	9962723	9972014	9295	9962814	9972109	5.49737	5.80404	1.16326e+08	2.32318	2.75565	8.85243	45.1725	16.5929	122.978	47.13 (17.31-128.32)	47.11 (17.31-128.21)	5.5 (2.76)	45.17 (16.59)
blood thyroid stimulating hormone increased	10022891	Investigations	Yes	20.638	1118.73	1099.52	16.0321	26.5671	20.267	20.768	16.107	26.779	61	3168	3229	9234	9959646	9968880	9295	9962814	9972109	4.34109	4.36395	3.39794e+06	0.182587	3.50935	5.21856	20.2675	15.7185	26.1329	20.77 (16.11-26.78)	20.64 (16.03-26.57)	4.34 (3.51)	20.27 (15.72)
Central hypothyroidism	10027433	Metabolism and nutrition disorders	Yes	49.47	136.186	93.759	15.5509	157.372	47.331	49.485	15.55	157.478	3	65	68	9292	9962749	9972041	9295	9962814	9972109	5.56473	5.95855	1.62134e+08	2.91992	2.541	9.3761	47.3315	14.8733	150.623	49.48 (15.55-157.48)	49.47 (15.55-157.37)	5.56 (2.54)	47.33 (14.87)
thyroxine free decreased	10022891	Investigations	Yes	34.391	188.476	157.483	15.2587	77.5128	33.353	34.412	15.26	77.6	6	187	193	9289	9962627	9971916	9295	9962814	9972109	5.05973	5.27451	5.69378e+07	1.63452	2.71754	7.83149	33.3527	14.7905	75.2109	34.41 (15.26-77.6)	34.39 (15.26-77.51)	5.06 (2.72)	33.35 (14.79)
anti-thyroid antibody positive	10022891	Investigations	Yes	29.94	136.068	109.347	12.3139	72.7959	29.153	29.955	12.315	72.867	5	179	184	9290	9962635	9971925	9295	9962814	9972109	4.86559	5.12065	5.9462e+07	1.90003	2.36382	7.87749	29.1534	11.9849	70.9164	29.95 (12.31-72.87)	29.94 (12.31-72.8)	4.87 (2.36)	29.15 (11.98)
basedow's disease	10021428	Immune system disorders	Yes	18.615	311.339	294.247	11.8329	29.2844	18.315	18.651	11.845	29.368	19	1094	1113	9276	9961720	9970996	9295	9962814	9972109	4.19492	4.26747	9.78932e+06	0.56285	2.767	5.76793	18.3145	11.6313	28.838	18.65 (11.85-29.37)	18.61 (11.83-29.28)	4.19 (2.77)	18.31 (11.63)
blood thyroid stimulating hormone decreased	10022891	Investigations	Yes	15.382	291.695	277.673	10.103	23.4195	15.179	15.416	10.115	23.495	22	1533	1555	9273	9961281	9970554	9295	9962814	9972109	3.92396	3.98701	6.99007e+06	0.488067	2.58977	5.38424	15.1785	9.95952	23.1324	15.42 (10.12-23.5)	15.38 (10.1-23.42)	3.92 (2.59)	15.18 (9.96)
thyroid function test abnormal	10022891	Investigations	Yes	10.798	132.044	122.512	6.4958	17.9496	10.7	10.813	6.5	17.99	15	1489	1504	9280	9961325	9970605	9295	9962814	9972109	3.41953	3.51153	7.19106e+06	0.698217	1.84034	5.18271	10.6999	6.43156	17.801	10.81 (6.5-17.99)	10.8 (6.5-17.95)	3.42 (1.84)	10.7 (6.43)
tri-iodothyronine decreased	10022891	Investigations	Yes	20.481	54.5485	37.092	6.53591	64.1795	20.116	20.487	6.536	64.223	3	157	160	9292	9962657	9971949	9295	9962814	9972109	4.33026	4.73616	6.77269e+07	2.82853	1.37251	8.0998	20.1159	6.41707	63.0581	20.49 (6.54-64.22)	20.48 (6.54-64.18)	4.33 (1.37)	20.12 (6.42)
thyroid hormones increased	10022891	Investigations	Yes	10.16	32.7237	24.271	3.79633	27.1909	10.074	10.164	3.796	27.212	4	422	426	9291	9962392	9971683	9295	9962814	9972109	3.33252	3.65091	2.53002e+07	2.23407	0.661549	6.64027	10.0737	3.76249	26.9712	10.16 (3.8-27.21)	10.16 (3.8-27.19)	3.33 (0.66)	10.07 (3.76)
thyroid hormones decreased	10022891	Investigations	Yes	10.474	25.4606	16.935	3.36005	32.6497	10.382	10.477	3.36	32.671	3	307	310	9292	9962507	9971799	9295	9962814	9972109	3.37607	3.7863	3.4743e+07	2.79547	0.442371	7.13023	10.3824	3.32945	32.3759	10.48 (3.36-32.67)	10.47 (3.36-32.65)	3.38 (0.44)	10.38 (3.33)

## Sheet: Thyroid toxicity_Dronedarone
adverse event	soc_code	soc_name_en	is_ADR	PRR	Chi_square_cal	Chi_squared	PRR_lower	PRR_upper	RRR	ROR	ROR_lower_bound	ROR_upper_bound	DE	dE	E	De	de	e	D	d	N	BCPNN(IC)	BCPNN(E(IC))	BCPNN(gama value)	BCPNN(V(IC))	BCPNN(95%CI_lower)	BCPNN(95%CI_upper)	MGPS(EBGM)	MGPS(lower_95%CI)	MGPS(upper_95%CI)	ROR(95% CI)	PRR(95% CI)	IC(IC025)	EBGM(EBGM05)
hyperthyroidism	10027433	Metabolism and nutrition disorders	Yes	17.078	361.944	346.099	11.4592	25.4519	17.01	17.235	11.52	25.785	24	5638	5662	2461	9963986	9966447	2485	9969624	9972109	4.0883	4.14636	7.16282e+06	0.447793	2.80802	5.48471	17.0099	11.3693	25.4489	17.24 (11.52-25.78)	17.08 (11.46-25.45)	4.09 (2.81)	17.01 (11.37)
thyroid function test abnormal	10022891	Investigations	Yes	10.698	35.0795	26.07	4.013	28.5191	10.673	10.714	4.013	28.607	4	1500	1504	2481	9968124	9970605	2485	9969624	9972109	3.41585	3.73624	2.66927e+07	2.21881	0.757103	6.71537	10.6727	3.99719	28.4965	10.71 (4.01-28.61)	10.7 (4.01-28.52)	3.42 (0.76)	10.67 (4)
blood thyroid stimulating hormone increased	10022891	Investigations	Yes	6.222	21.8866	16.981	2.59025	14.9458	6.214	6.232	2.59	14.997	5	3224	3229	2480	9966400	9968880	2485	9969624	9972109	2.63549	2.8975	1.24285e+07	1.84705	0.179374	5.61563	6.21388	2.58231	14.9526	6.23 (2.59-15)	6.22 (2.59-14.95)	2.64 (0.18)	6.21 (2.58)

## Sheet: Cardiac toxicity_Amiodarone
adverse event	soc_code	soc_name_en	is_ADR	PRR	Chi_square_cal	Chi_squared	PRR_lower	PRR_upper	RRR	ROR	ROR_lower_bound	ROR_upper_bound	DE	dE	E	De	de	e	D	d	N	BCPNN(IC)	BCPNN(E(IC))	BCPNN(gama value)	BCPNN(V(IC))	BCPNN(95%CI_lower)	BCPNN(95%CI_upper)	MGPS(EBGM)	MGPS(lower_95%CI)	MGPS(upper_95%CI)	ROR(95% CI)	PRR(95% CI)	IC(IC025)	EBGM(EBGM05)
electrocardiogram T wave alternans	10022891	Investigations	Yes	689.044	7527.67	7527.67	381.275	1245.25	419.81	690.379	381.747	1248.53	18	28	46	9277	9962786	9972063	9295	9962814	9972109	8.71359	8.76041	3.69591e+08	0.816776	6.9529	10.5679	419.81	232.135	759.215	690.38 (381.75-1248.53)	689.04 (381.28-1245.25)	8.71 (6.95)	419.81 (232.13)
accessory cardiac pathway	10007541	Cardiac disorders	Yes	584.644	2262.04	1899.83	216.258	1580.56	378.652	585.021	216.308	1582.23	6	11	17	9289	9962803	9972092	9295	9962814	9972109	8.56473	8.7045	8.92025e+08	2.19071	5.74429	11.6647	378.652	140.004	1024.09	585.02 (216.31-1582.23)	584.64 (216.26-1580.56)	8.56 (5.74)	378.65 (140)
electrocardiogram RR interval prolonged	10022891	Investigations	Yes	372.816	2201	2201	166.807	833.249	276.864	373.136	166.865	834.394	8	23	31	9287	9962791	9972078	9295	9962814	9972109	8.11303	8.237	4.46109e+08	1.57217	5.72928	10.7447	276.864	123.812	619.112	373.14 (166.86-834.39)	372.82 (166.81-833.25)	8.11 (5.73)	276.86 (123.81)
device pacing issue	10077536	Product issues	Yes	262.007	2298.32	2093.18	135.563	506.388	210.738	262.316	135.638	507.304	11	45	56	9284	9962769	9972053	9295	9962814	9972109	7.7193	7.81915	2.32828e+08	1.11438	5.70786	9.93043	210.738	108.968	407.554	262.32 (135.64-507.3)	262.01 (135.56-506.39)	7.72 (5.71)	210.74 (108.97)
BRASH syndrome	10027433	Metabolism and nutrition disorders	Yes	102.649	3950.23	3950.23	75.1206	140.265	93.765	103.121	75.3664	141.098	43	449	492	9252	9962365	9971617	9295	9962814	9972109	6.55098	6.58106	2.38825e+07	0.274368	5.53346	7.62866	93.765	68.5283	128.296	103.12 (75.37-141.1)	102.65 (75.12-140.27)	6.55 (5.53)	93.77 (68.53)
tachycardia induced cardiomyopathy	10007541	Cardiac disorders	Yes	158.141	1224.65	1091.42	78.5637	318.322	137.937	158.294	78.593	318.818	9	61	70	9286	9962753	9972039	9295	9962814	9972109	7.10787	7.23925	1.72706e+08	1.26013	4.99414	9.48436	137.937	68.4862	277.819	158.29 (78.59-318.82)	158.14 (78.56-318.32)	7.11 (4.99)	137.94 (68.49)
atrial conduction time prolongation	10007541	Cardiac disorders	Yes	247.349	598.05	414.483	70.4963	867.869	201.159	247.429	70.496	868.435	3	13	16	9292	9962801	9972093	9295	9962814	9972109	7.65219	7.97961	7.64346e+08	3.40912	4.28685	11.6724	201.159	57.3128	706.034	247.43 (70.5-868.43)	247.35 (70.5-867.87)	7.65 (4.29)	201.16 (57.31)
torsade de pointes	10007541	Cardiac disorders	Yes	64.586	10808.5	10748.5	55.7124	74.873	60.972	65.863	56.655	76.568	183	3037	3220	9112	9959777	9968889	9295	9962814	9972109	5.93008	5.93734	3.59191e+06	0.0645837	5.42908	6.44561	60.9723	52.4481	70.882	65.86 (56.66-76.57)	64.59 (55.71-74.87)	5.93 (5.43)	60.97 (52.45)
Electrocardiogram P wave abnormal	10022891	Investigations	Yes	88.8271	1202.91	1202.91	52.4816	150.343	82.1056	88.969	52.5241	150.702	15	181	196	9280	9962633	9971913	9295	9962814	9972109	6.35941	6.44502	5.88719e+07	0.7469	4.71655	8.17349	82.1056	48.4722	139.076	88.97 (52.52-150.7)	88.83 (52.48-150.34)	6.36 (4.72)	82.11 (48.47)
electrocardiogram U-wave abnormality	10022891	Investigations	Yes	123.675	654.573	549.114	53.1348	287.862	110.984	123.754	53.143	288.187	6	52	58	9289	9962762	9972051	9295	9962814	9972109	6.79421	6.99178	2.01968e+08	1.76468	4.33496	9.64861	110.984	47.659	258.45	123.75 (53.14-288.19)	123.67 (53.13-287.86)	6.79 (4.33)	110.98 (47.66)
Long QT syndrome	10007541	Cardiac disorders	Yes	54.0742	5009.73	5009.73	44.3232	65.9704	51.5252	54.6572	44.708	66.8206	101	2002	2103	9194	9960812	9970006	9295	9962814	9972109	5.68721	5.70058	5.39935e+06	0.114617	5.02348	6.37768	51.5252	42.1461	62.9916	54.66 (44.71-66.82)	54.07 (44.32-65.97)	5.69 (5.02)	51.53 (42.15)
nodal rhythm	10007541	Cardiac disorders	Yes	49.375	1087.45	1041.65	32.8107	74.3016	47.245	49.5	32.861	74.565	24	521	545	9271	9962293	9971564	9295	9962814	9972109	5.56208	5.61817	2.05461e+07	0.462803	4.25758	6.97876	47.2446	31.3633	71.1678	49.5 (32.86-74.56)	49.38 (32.81-74.3)	5.56 (4.26)	47.24 (31.36)
ventricular tachycardia	10007541	Cardiac disorders	Yes	36.98	6636.41	6601.63	32.1188	42.5769	35.78	37.755	32.696	43.597	196	5681	5877	9099	9957133	9966232	9295	9962814	9972109	5.16107	5.16802	1.92323e+06	0.0590774	4.6819	5.65413	35.7798	30.9853	41.3162	37.76 (32.7-43.6)	36.98 (32.12-42.58)	5.16 (4.68)	35.78 (30.99)
sinus bradycardia	10007541	Cardiac disorders	Yes	34.271	3632.07	3599.86	28.5185	41.1838	33.24	34.691	28.803	41.783	116	3628	3744	9179	9959186	9968365	9295	9962814	9972109	5.05484	5.06669	2.985e+06	0.0984484	4.43916	5.69422	33.2399	27.5983	40.0348	34.69 (28.8-41.78)	34.27 (28.52-41.18)	5.05 (4.44)	33.24 (27.6)
cardioactive drug level increased	10022891	Investigations	Yes	42.76	588.303	548.793	25.5322	71.6124	41.158	42.827	25.552	71.783	15	376	391	9280	9962438	9971718	9295	9962814	9972109	5.36309	5.45236	2.84209e+07	0.719035	3.75644	7.14828	41.1578	24.5558	68.9844	42.83 (25.55-71.78)	42.76 (25.53-71.61)	5.36 (3.76)	41.16 (24.56)
cardiac arrest neonatal	10036585	Pregnancy, puerperium and perinatal conditions	Yes	71.456	260.516	198.596	25.9753	196.57	67.053	71.487	25.976	196.735	4	60	64	9291	9962754	9972045	9295	9962814	9972109	6.06723	6.36663	1.75443e+08	2.378	3.28248	9.45078	67.0529	24.3648	184.533	71.49 (25.98-196.74)	71.46 (25.98-196.57)	6.07 (3.28)	67.05 (24.36)
atrial tachycardia	10007541	Cardiac disorders	Yes	36.481	700.869	666.942	23.6259	56.3307	35.313	36.561	23.655	56.509	21	617	638	9274	9962197	9971471	9295	9962814	9972109	5.14213	5.20683	1.73489e+07	0.520054	3.76454	6.64913	35.3131	22.8478	54.5794	36.56 (23.66-56.51)	36.48 (23.63-56.33)	5.14 (3.76)	35.31 (22.85)
tachyarrhythmia	10007541	Cardiac disorders	Yes	34.576	821.297	789.061	23.4097	51.0685	33.526	34.67	23.448	51.262	26	806	832	9269	9962008	9971277	9295	9962814	9972109	5.06723	5.11979	1.32929e+07	0.423143	3.8188	6.42078	33.5265	22.6751	49.5709	34.67 (23.45-51.26)	34.58 (23.41-51.07)	5.07 (3.82)	33.53 (22.68)
wolff-Parkinson-White syndrome	10007541	Cardiac disorders	Yes	41.4908	456.523	456.523	23.317	73.8299	39.9819	41.5432	23.3296	73.9761	12	310	322	9283	9962504	9971787	9295	9962814	9972109	5.32127	5.43212	3.44412e+07	0.884211	3.55147	7.31277	39.9819	22.4528	71.1959	41.54 (23.33-73.98)	41.49 (23.32-73.83)	5.32 (3.55)	39.98 (22.45)
ventricular arrhythmia	10007541	Cardiac disorders	Yes	30.052	1311.55	1283.41	22.5743	40.0067	29.259	30.203	22.655	40.265	48	1712	1760	9247	9961102	9970349	9295	9962814	9972109	4.87083	4.8996	6.27724e+06	0.232659	3.93491	5.8643	29.2595	21.9472	39.008	30.2 (22.66-40.26)	30.05 (22.57-40.01)	4.87 (3.93)	29.26 (21.95)
jugular vein distension	10007541	Cardiac disorders	Yes	45.854	336.616	294.937	22.6039	93.0189	44.014	45.893	22.61	93.153	8	187	195	9287	9962627	9971914	9295	9962814	9972109	5.4599	5.62229	5.69501e+07	1.28362	3.35635	7.88823	44.0142	21.6843	89.3389	45.89 (22.61-93.15)	45.85 (22.6-93.02)	5.46 (3.36)	44.01 (21.68)
sinoatrial block	10007541	Cardiac disorders	Yes	41.402	341.646	303.818	21.2809	80.5478	39.899	41.441	21.288	80.674	9	233	242	9286	9962581	9971867	9295	9962814	9972109	5.31829	5.46419	4.57597e+07	1.15012	3.31932	7.60906	39.8993	20.4957	77.6724	41.44 (21.29-80.67)	41.4 (21.28-80.55)	5.32 (3.32)	39.9 (20.5)
bradycardia	10007541	Cardiac disorders	Yes	21.467	8282.52	8262.4	19.5597	23.5602	21.065	22.464	20.378	24.765	432	21570	22002	8863	9941244	9950107	9295	9962814	9972109	4.39677	4.39988	520085	0.0271708	4.07021	4.72955	21.0649	19.1082	23.222	22.46 (20.38-24.76)	21.47 (19.56-23.56)	4.4 (4.07)	21.06 (19.11)
Electrocardiogram QT prolonged	10022891	Investigations	Yes	20.6011	10866.6	10866.6	19.0411	22.2888	20.2314	21.9344	20.1672	23.8564	592	30801	31393	8703	9932013	9940716	9295	9962814	9972109	4.33853	4.34076	370917	0.0201444	4.0569	4.62462	20.2314	18.6014	22.0042	21.93 (20.17-23.86)	20.6 (19.04-22.29)	4.34 (4.06)	20.23 (18.6)
electrocardiogram ST-T segment abnormal	10022891	Investigations	Yes	38.6251	283.016	283.016	19.0841	78.1749	37.3164	38.6575	19.0889	78.2865	8	222	230	9287	9962592	9971879	9295	9962814	9972109	5.22174	5.38525	4.80117e+07	1.27509	3.12685	7.64365	37.3164	18.4267	75.5705	38.66 (19.09-78.29)	38.63 (19.08-78.17)	5.22 (3.13)	37.32 (18.43)
cardiac output decreased	10022891	Investigations	Yes	34.135	311.728	280.413	18.1933	64.0455	33.113	34.171	18.2	64.155	10	314	324	9285	9962500	9971785	9295	9962814	9972109	5.04931	5.18221	3.39966e+07	1.03834	3.14423	7.22019	33.1125	17.6368	62.168	34.17 (18.2-64.16)	34.13 (18.19-64.05)	5.05 (3.14)	33.11 (17.64)
nodal arrhythmia	10007541	Cardiac disorders	Yes	34.952	287.456	255.487	18.0003	67.868	33.879	34.984	18.006	67.973	9	276	285	9286	9962538	9971824	9295	9962814	9972109	5.08233	5.22913	3.86562e+07	1.14329	3.09064	7.36762	33.8794	17.437	65.8262	34.98 (18.01-67.97)	34.95 (18-67.87)	5.08 (3.09)	33.88 (17.44)
complications of transplanted heart	10007541	Cardiac disorders	Yes	46.602	171.058	130.112	17.129	126.788	44.702	46.622	17.129	126.894	4	92	96	9291	9962722	9972013	9295	9962814	9972109	5.48227	5.78909	1.15075e+08	2.32199	2.74147	8.8367	44.7019	16.4238	121.669	46.62 (17.13-126.89)	46.6 (17.13-126.79)	5.48 (2.74)	44.7 (16.42)
myocardial stunning	10007541	Cardiac disorders	Yes	54.501	149.934	103.305	17.088	173.827	51.912	54.518	17.087	173.943	3	59	62	9292	9962755	9972047	9295	9962814	9972109	5.69799	6.08979	1.78347e+08	2.93515	2.66334	9.51625	51.9119	16.2705	165.628	54.52 (17.09-173.94)	54.5 (17.09-173.83)	5.7 (2.66)	51.91 (16.27)
bradyarrhythmia	10007541	Cardiac disorders	Yes	27.352	396.131	370.826	16.6597	44.9066	26.696	27.397	16.673	45.018	16	627	643	9279	9962187	9971466	9295	9962814	9972109	4.73855	4.82362	1.70634e+07	0.667449	3.18967	6.45757	26.696	16.2466	43.8662	27.4 (16.67-45.02)	27.35 (16.66-44.91)	4.74 (3.19)	26.7 (16.25)
atrioventricular block first degree	10007541	Cardiac disorders	Yes	22.649	749.936	728.861	16.365	31.3461	22.201	22.735	16.407	31.506	37	1751	1788	9258	9961063	9970321	9295	9962814	9972109	4.47255	4.51006	6.13022e+06	0.297752	3.41873	5.6014	22.201	16.0208	30.7651	22.74 (16.41-31.51)	22.65 (16.36-31.35)	4.47 (3.42)	22.2 (16.02)
ventricular fibrillation	10007541	Cardiac disorders	Yes	20.191	1253.7	1234.91	15.9531	25.5547	19.836	20.336	16.04	25.784	70	3716	3786	9225	9959098	9968323	9295	9962814	9972109	4.31005	4.32998	2.8998e+06	0.159523	3.53117	5.12879	19.836	15.6451	25.1496	20.34 (16.04-25.78)	20.19 (15.95-25.55)	4.31 (3.53)	19.84 (15.65)
atrioventricular block complete	10007541	Cardiac disorders	Yes	21.11	920.792	901.153	15.9225	27.9875	20.721	21.216	15.979	28.169	49	2488	2537	9246	9960326	9969572	9295	9962814	9972109	4.37303	4.40145	4.32064e+06	0.226236	3.45017	5.35274	20.7211	15.6063	27.5123	21.22 (15.98-28.17)	21.11 (15.92-27.99)	4.37 (3.45)	20.72 (15.61)
sinus node dysfunction	10007541	Cardiac disorders	Yes	23.613	487.4	465.502	15.6291	35.6754	23.126	23.67	15.651	35.797	23	1044	1067	9272	9961770	9971042	9295	9962814	9972109	4.53145	4.59134	1.02621e+07	0.471317	3.21829	5.96439	23.126	15.2914	34.9747	23.67 (15.65-35.8)	23.61 (15.63-35.68)	4.53 (3.22)	23.13 (15.29)
atrial flutter	10007541	Cardiac disorders	Yes	20.297	936.547	917.682	15.4385	26.6845	19.939	20.406	15.498	26.868	52	2746	2798	9243	9960068	9969311	9295	9962814	9972109	4.31749	4.3443	3.91612e+06	0.213338	3.42053	5.26807	19.9385	15.1429	26.2529	20.41 (15.5-26.87)	20.3 (15.44-26.68)	4.32 (3.42)	19.94 (15.14)
electrocardiogram PR prolongation	10022891	Investigations	Yes	24.5836	331.778	331.778	14.7412	40.9978	24.0549	24.6218	14.7521	41.0946	15	654	669	9280	9962160	9971440	9295	9962814	9972109	4.58826	4.67906	1.63583e+07	0.707355	2.99697	6.36114	24.0549	14.4124	40.1484	24.62 (14.75-41.09)	24.58 (14.74-41)	4.59 (3)	24.05 (14.41)
brugada syndrome	10010331	Congenital, familial and genetic disorders	Yes	26.143	283.276	259.24	14.7506	46.3343	25.544	26.175	14.758	46.425	12	492	504	9283	9962322	9971605	9295	9962814	9972109	4.67491	4.78737	2.17266e+07	0.871898	2.91986	6.65488	25.544	14.4022	45.3053	26.18 (14.76-46.42)	26.14 (14.75-46.33)	4.67 (2.92)	25.54 (14.4)
right atrial dilatation	10007541	Cardiac disorders	Yes	33.322	182.442	152.414	14.7902	75.0739	32.347	33.343	14.792	75.158	6	193	199	9289	9962621	9971910	9295	9962814	9972109	5.01557	5.23057	5.51768e+07	1.63282	2.67494	7.78621	32.3471	14.3502	72.9146	33.34 (14.79-75.16)	33.32 (14.79-75.07)	5.02 (2.67)	32.35 (14.35)
cardiogenic shock	10047065	Vascular disorders	Yes	17.189	1351.38	1335.47	13.9714	21.1476	16.934	17.348	14.072	21.385	90	5612	5702	9205	9957202	9966407	9295	9962814	9972109	4.08183	4.09736	1.92446e+06	0.124385	3.392	4.80273	16.9337	13.7365	20.8752	17.35 (14.07-21.39)	17.19 (13.97-21.15)	4.08 (3.39)	16.93 (13.74)
atrioventricular block	10007541	Cardiac disorders	Yes	18.017	838.034	821.361	13.7439	23.6186	17.736	18.115	13.797	23.783	53	3153	3206	9242	9959661	9968903	9295	9962814	9972109	4.14859	4.17495	3.41114e+06	0.20898	3.26066	5.08924	17.7358	13.5088	23.2854	18.11 (13.8-23.78)	18.02 (13.74-23.62)	4.15 (3.26)	17.74 (13.51)
sinus arrest	10007541	Cardiac disorders	Yes	21.244	208.087	188.692	11.7005	38.5717	20.85	21.268	11.705	38.642	11	555	566	9284	9962259	9971543	9295	9962814	9972109	4.382	4.50483	1.92627e+07	0.940247	2.5655	6.44416	20.8504	11.4757	37.8832	21.27 (11.7-38.64)	21.24 (11.7-38.57)	4.38 (2.57)	20.85 (11.48)
left ventricular failure	10007541	Cardiac disorders	Yes	17.684	278.762	262.574	11.1043	28.1624	17.413	17.716	11.115	28.239	18	1091	1109	9277	9961723	9971000	9295	9962814	9972109	4.12211	4.19866	9.81516e+06	0.591926	2.65992	5.73739	17.4132	10.9245	27.7558	17.72 (11.12-28.24)	17.68 (11.1-28.16)	4.12 (2.66)	17.41 (10.92)
ventricular extrasystoles	10007541	Cardiac disorders	Yes	14.392	541.203	528.053	10.6964	19.3644	14.214	14.455	10.729	19.477	44	3277	3321	9251	9959537	9968788	9295	9962814	9972109	3.82926	3.86109	3.27891e+06	0.249732	2.86162	4.86055	14.2142	10.5495	19.1518	14.46 (10.73-19.48)	14.39 (10.7-19.36)	3.83 (2.86)	14.21 (10.55)
atrioventricular block second degree	10007541	Cardiac disorders	Yes	16.603	259.951	244.797	10.4279	26.4348	16.365	16.634	10.438	26.507	18	1162	1180	9277	9961652	9970929	9295	9962814	9972109	4.03258	4.10921	9.21595e+06	0.591328	2.57125	5.64716	16.3655	10.2696	26.0797	16.63 (10.44-26.51)	16.6 (10.43-26.43)	4.03 (2.57)	16.37 (10.27)
atrioventricular dissociation	10007541	Cardiac disorders	Yes	33.15	90.7349	62.205	10.5092	104.568	32.185	33.16	10.509	104.638	3	97	100	9292	9962717	9972009	9295	9962814	9972109	5.00833	5.40886	1.09192e+08	2.86924	2.02109	8.79663	32.1854	10.1997	101.562	33.16 (10.51-104.64)	33.15 (10.51-104.57)	5.01 (2.02)	32.19 (10.2)
congestive hepatopathy	10007541	Cardiac disorders	Yes	20.563	146.097	127.515	10.2186	41.3792	20.195	20.58	10.221	41.438	8	417	425	9287	9962397	9971684	9295	9962814	9972109	4.33591	4.50229	2.56139e+07	1.25322	2.26334	6.74124	20.1948	10.0297	40.6622	20.58 (10.22-41.44)	20.56 (10.22-41.38)	4.34 (2.26)	20.19 (10.03)
pulseless electrical activity	10007541	Cardiac disorders	Yes	14.591	324.78	311.495	9.91397	21.4745	14.408	14.629	9.929	21.553	26	1910	1936	9269	9960904	9970173	9295	9962814	9972109	3.8488	3.90235	5.6135e+06	0.415592	2.61302	5.19168	14.4081	9.7792	21.2279	14.63 (9.93-21.55)	14.59 (9.91-21.47)	3.85 (2.61)	14.41 (9.78)
pericardial haemorrhage	10047065	Vascular disorders	Yes	15.24	196.8	182.997	9.15843	25.36	15.04	15.263	9.165	25.418	15	1055	1070	9280	9961759	9971039	9295	9962814	9972109	3.91072	4.00233	1.01465e+07	0.701188	2.32759	5.67707	15.0399	9.03084	25.0474	15.26 (9.16-25.42)	15.24 (9.16-25.36)	3.91 (2.33)	15.04 (9.03)
atrial fibrillation	10007541	Cardiac disorders	Yes	10.052	2796.4	2787.4	9.05869	11.1542	9.967	10.4	9.336	11.587	345	36789	37134	8950	9926025	9934975	9295	9962814	9972109	3.31723	3.32121	301976	0.0333746	2.95583	3.68658	9.96747	8.94687	11.1045	10.4 (9.34-11.59)	10.05 (9.06-11.15)	3.32 (2.96)	9.97 (8.95)
conduction disorder	10007541	Cardiac disorders	Yes	16.421	156.909	142.074	9.05608	29.7755	16.188	16.439	9.06	29.829	11	718	729	9284	9962096	9971380	9295	9962814	9972109	4.01688	4.14028	1.48958e+07	0.935901	2.20544	6.07512	16.1884	8.92158	29.3741	16.44 (9.06-29.83)	16.42 (9.06-29.78)	4.02 (2.21)	16.19 (8.92)
cardiac fibrillation	10007541	Cardiac disorders	Yes	17.507	137.838	122.059	9.06361	33.816	17.242	17.523	9.066	33.869	9	551	560	9286	9962263	9971549	9295	9962814	9972109	4.10787	4.25714	1.93981e+07	1.12437	2.13641	6.37788	17.2422	8.9209	33.3254	17.52 (9.07-33.87)	17.51 (9.06-33.82)	4.11 (2.14)	17.24 (8.92)
electrocardiogram T wave abnormal	10022891	Investigations	Yes	15.3967	172.539	172.539	8.90875	26.6096	15.1928	15.4169	8.91367	26.6646	13	905	918	9282	9961909	9971191	9295	9962814	9972109	3.92532	4.03051	1.18238e+07	0.801421	2.24006	5.82095	15.1928	8.78414	26.2771	15.42 (8.91-26.66)	15.4 (8.91-26.61)	3.93 (2.24)	15.19 (8.78)
bundle branch block left	10007541	Cardiac disorders	Yes	13.801	211.028	198.566	8.67326	21.9603	13.638	13.825	8.681	22.019	18	1398	1416	9277	9961416	9970693	9295	9962814	9972109	3.76955	3.84638	7.66129e+06	0.589772	2.31044	5.38231	13.6379	8.56312	21.7201	13.82 (8.68-22.02)	13.8 (8.67-21.96)	3.77 (2.31)	13.64 (8.56)
ventricular dysfunction	10007541	Cardiac disorders	Yes	16.179	112.237	97.768	8.05132	32.5115	15.953	16.192	8.053	32.557	8	530	538	9287	9962284	9971571	9295	9962814	9972109	3.99577	4.16286	2.01631e+07	1.24779	1.92876	6.39695	15.9531	7.9342	32.0765	16.19 (8.05-32.56)	16.18 (8.05-32.51)	4 (1.93)	15.95 (7.93)
mitral valve incompetence	10007541	Cardiac disorders	Yes	10.952	277.581	267.806	7.69282	15.592	10.851	10.985	7.707	15.657	31	3034	3065	9264	9959780	9969044	9295	9962814	9972109	3.43975	3.48493	3.53647e+06	0.349633	2.30234	4.66753	10.851	7.61294	15.4663	10.98 (7.71-15.66)	10.95 (7.69-15.59)	3.44 (2.3)	10.85 (7.61)
cardiac tamponade	10007541	Cardiac disorders	Yes	11.514	209.017	198.732	7.56812	17.5172	11.402	11.539	7.577	17.572	22	2048	2070	9273	9960766	9970039	9295	9962814	9972109	3.51124	3.57452	5.23317e+06	0.486304	2.17981	4.96923	11.4022	7.48727	17.3643	11.54 (7.58-17.57)	11.51 (7.57-17.52)	3.51 (2.18)	11.4 (7.49)
Electrocardiogram QRS complex prolonged	10022891	Investigations	Yes	10.1161	358.247	358.247	7.52291	13.6032	10.0309	10.1595	7.54461	13.6806	44	4662	4706	9251	9958152	9967403	9295	9962814	9972109	3.32637	3.35833	2.30501e+06	0.248755	2.36083	4.35584	10.0309	7.44912	13.5074	10.16 (7.54-13.68)	10.12 (7.52-13.6)	3.33 (2.36)	10.03 (7.45)
extrasystoles	10007541	Cardiac disorders	Yes	10.942	223.6	213.856	7.38269	16.2173	10.841	10.968	7.393	16.274	25	2449	2474	9270	9960365	9969635	9295	9962814	9972109	3.43845	3.4943	4.37806e+06	0.430073	2.1827	4.8059	10.8412	7.307	16.0848	10.97 (7.39-16.27)	10.94 (7.38-16.22)	3.44 (2.18)	10.84 (7.31)
cardiac failure	10007541	Cardiac disorders	Yes	7.908	1418.3	1411.42	6.96882	8.97376	7.857	8.088	7.104	9.208	236	31987	32223	9059	9930827	9939886	9295	9962814	9972109	2.97407	2.97997	343130	0.0480883	2.54139	3.41855	7.85749	6.90168	8.94566	8.09 (7.1-9.21)	7.91 (6.97-8.97)	2.97 (2.54)	7.86 (6.9)
ejection fraction decreased	10022891	Investigations	Yes	9.016	367.731	359.812	6.86761	11.8365	8.949	9.061	6.891	11.914	52	6182	6234	9243	9956632	9965875	9295	9962814	9972109	3.16173	3.18882	1.73986e+06	0.211165	2.26977	4.10787	8.94899	6.80621	11.7664	9.06 (6.89-11.91)	9.02 (6.87-11.84)	3.16 (2.27)	8.95 (6.81)
cardiac failure acute	10007541	Cardiac disorders	Yes	9.957	183.652	174.874	6.60745	15.0046	9.874	9.979	6.615	15.053	23	2476	2499	9272	9960338	9969610	9295	9962814	9972109	3.30365	3.36432	4.3294e+06	0.465398	1.99992	4.72872	9.87414	6.54586	14.8947	9.98 (6.62-15.05)	9.96 (6.61-15)	3.3 (2)	9.87 (6.55)
dilatation atrial	10007541	Cardiac disorders	Yes	20.745	55.3112	37.621	6.61924	65.0157	20.371	20.752	6.619	65.061	3	155	158	9292	9962659	9971951	9295	9962814	9972109	4.34841	4.75419	6.85952e+07	2.82939	1.39003	8.11835	20.3705	6.4974	63.8652	20.75 (6.62-65.06)	20.75 (6.62-65.02)	4.35 (1.39)	20.37 (6.5)
cardiac arrest	10007541	Cardiac disorders	Yes	7.307	1101.01	1094.73	6.3745	8.37591	7.265	7.448	6.478	8.564	203	29776	29979	9092	9933038	9942130	9295	9962814	9972109	2.8609	2.86779	367271	0.055646	2.396	3.33957	7.26468	6.31841	8.35267	7.45 (6.48-8.56)	7.31 (6.37-8.38)	2.86 (2.4)	7.26 (6.32)
sinus arrhythmia	10007541	Cardiac disorders	Yes	14.197	72.6437	60.192	6.34609	31.7605	14.024	14.205	6.346	31.795	6	453	459	9289	9962361	9971650	9295	9962814	9972109	3.80984	4.02894	2.35778e+07	1.60163	1.49783	6.56005	14.0241	6.2656	31.3899	14.2 (6.35-31.8)	14.2 (6.35-31.76)	3.81 (1.5)	14.02 (6.27)
n-terminal prohormone brain natriuretic peptide increased	10022891	Investigations	Yes	13.426	68.1529	56.422	6.00317	30.0271	13.272	13.434	6.004	30.061	6	479	485	9289	9962335	9971624	9295	9962814	9972109	3.73035	3.94962	2.23006e+07	1.60035	1.41952	6.47971	13.2723	5.93141	29.6986	13.43 (6-30.06)	13.43 (6-30.03)	3.73 (1.42)	13.27 (5.93)
arrhythmia supraventricular	10007541	Cardiac disorders	Yes	14.484	61.9327	49.331	5.99447	34.9966	14.305	14.492	5.995	35.032	5	370	375	9290	9962444	9971734	9295	9962814	9972109	3.83841	4.09745	2.88495e+07	1.86973	1.36268	6.83221	14.3046	5.91746	34.5794	14.49 (6-35.03)	14.48 (5.99-35)	3.84 (1.36)	14.3 (5.92)
left atrial dilatation	10007541	Cardiac disorders	Yes	14.253	60.8109	48.423	5.89942	34.4352	14.079	14.26	5.9	34.469	5	376	381	9290	9962438	9971728	9295	9962814	9972109	3.81551	4.07461	2.83903e+07	1.86927	1.34018	6.80903	14.0794	5.82482	34.0317	14.26 (5.9-34.47)	14.25 (5.9-34.44)	3.82 (1.34)	14.08 (5.82)
gravitational oedema	10007541	Cardiac disorders	Yes	15.15	52.1279	39.097	5.64804	40.6375	14.953	15.156	5.648	40.67	4	283	287	9291	9962531	9971822	9295	9962814	9972109	3.90232	4.21908	3.76831e+07	2.24654	1.22138	7.21677	14.9526	5.5721	40.1248	15.16 (5.65-40.67)	15.15 (5.65-40.64)	3.9 (1.22)	14.95 (5.57)
left ventricular dysfunction	10007541	Cardiac disorders	Yes	8.658	134.416	126.918	5.57849	13.4375	8.597	8.674	5.584	13.476	20	2476	2496	9275	9960338	9969613	9295	9962814	9972109	3.10375	3.17341	4.328e+06	0.531089	1.71589	4.63093	8.59653	5.53367	13.3547	8.67 (5.58-13.48)	8.66 (5.58-13.44)	3.1 (1.72)	8.6 (5.53)
electrocardiogram repolarisation abnormality	10022891	Investigations	Yes	14.991	51.5114	38.626	5.58917	40.2082	14.798	14.997	5.589	40.241	4	286	290	9291	9962528	9971819	9295	9962814	9972109	3.88732	4.20413	3.72892e+07	2.24615	1.2067	7.20156	14.7979	5.51485	39.7068	15 (5.59-40.24)	14.99 (5.59-40.21)	3.89 (1.21)	14.8 (5.51)
diastolic dysfunction	10007541	Cardiac disorders	Yes	10.176	73.7731	64.955	5.27997	19.612	10.089	10.185	5.281	19.641	9	948	957	9286	9961866	9971152	9295	9962814	9972109	3.33478	3.48512	1.12832e+07	1.11622	1.37209	5.59815	10.0895	5.23177	19.4575	10.19 (5.28-19.64)	10.18 (5.28-19.61)	3.33 (1.37)	10.09 (5.23)
supraventricular extrasystoles	10007541	Cardiac disorders	Yes	10.017	72.3844	63.718	5.19772	19.3047	9.934	10.026	5.199	19.334	9	963	972	9286	9961851	9971137	9295	9962814	9972109	3.31234	3.4627	1.11076e+07	1.11605	1.34984	5.57557	9.93376	5.15128	19.1563	10.03 (5.2-19.33)	10.02 (5.2-19.3)	3.31 (1.35)	9.93 (5.15)
syncope	10007541	Cardiac disorders	Yes	5.906	866.732	861.836	5.16987	6.74695	5.879	6.021	5.255	6.9	213	38654	38867	9082	9924160	9933242	9295	9962814	9972109	2.55568	2.56224	283230	0.0530341	2.10166	3.02283	5.87944	5.13065	6.73752	6.02 (5.26-6.9)	5.91 (5.17-6.75)	2.56 (2.1)	5.88 (5.13)
supraventricular tachycardia	10007541	Cardiac disorders	Yes	7.63	131.61	125.102	5.0655	11.4928	7.583	7.646	5.071	11.529	23	3231	3254	9272	9959583	9968855	9295	9962814	9972109	2.92279	2.98359	3.31805e+06	0.464374	1.62069	4.34649	7.58312	5.02929	11.4338	7.65 (5.07-11.53)	7.63 (5.07-11.49)	2.92 (1.62)	7.58 (5.03)
arrhythmia	10007541	Cardiac disorders	Yes	6.112	455.804	450.72	5.05979	7.38302	6.083	6.172	5.098	7.472	107	18763	18870	9188	9944051	9953239	9295	9962814	9972109	2.60489	2.61808	576741	0.103946	1.97326	3.26289	6.08344	5.02514	7.36463	6.17 (5.1-7.47)	6.11 (5.06-7.38)	2.6 (1.97)	6.08 (5.03)
cardioversion	10042613	Surgical and medical procedures	Yes	11.069	54.3974	44.879	4.95362	24.734	10.966	11.075	4.954	24.761	6	581	587	9289	9962233	9971522	9295	9962814	9972109	3.45497	3.67476	1.83923e+07	1.59641	1.14777	6.20174	10.9661	4.90503	24.5166	11.07 (4.95-24.76)	11.07 (4.95-24.73)	3.45 (1.15)	10.97 (4.91)
presyncope	10007541	Cardiac disorders	Yes	6.228	235.851	230.672	4.76994	8.13176	6.198	6.259	4.786	8.185	54	9293	9347	9241	9953521	9962762	9295	9962814	9972109	2.63183	2.65799	1.15773e+06	0.203004	1.75687	3.55911	6.19811	4.73969	8.10529	6.26 (4.79-8.19)	6.23 (4.77-8.13)	2.63 (1.76)	6.2 (4.74)
cardiac ablation	10042613	Surgical and medical procedures	Yes	9.925	55.6657	47.166	4.71667	20.8846	9.843	9.931	4.717	20.909	7	756	763	9288	9962058	9971346	9295	9962814	9972109	3.29904	3.48964	1.4142e+07	1.39503	1.12742	5.85187	9.84263	4.67492	20.7228	9.93 (4.72-20.91)	9.93 (4.72-20.88)	3.3 (1.13)	9.84 (4.67)
cardiomegaly	10007541	Cardiac disorders	Yes	7.021	123.157	117.241	4.7022	10.4833	6.982	7.036	4.708	10.517	24	3664	3688	9271	9959150	9968421	9295	9962814	9972109	2.80357	2.86191	2.92635e+06	0.445583	1.52687	4.19696	6.98165	4.67102	10.4353	7.04 (4.71-10.52)	7.02 (4.7-10.48)	2.8 (1.53)	6.98 (4.67)
acute pulmonary oedema	10007541	Cardiac disorders	Yes	7.964	72.5498	65.794	4.51495	14.0478	7.913	7.973	4.517	14.074	12	1615	1627	9283	9961199	9970482	9295	9962814	9972109	2.98419	3.09863	6.62823e+06	0.856824	1.24733	4.94992	7.91282	4.48267	13.9677	7.97 (4.52-14.07)	7.96 (4.51-14.05)	2.98 (1.25)	7.91 (4.48)
cardiopulmonary failure	10007541	Cardiac disorders	Yes	8.12	68.1689	61.278	4.48834	14.6902	8.067	8.128	4.49	14.716	11	1452	1463	9284	9961362	9970646	9295	9962814	9972109	3.01195	3.13634	7.371e+06	0.928322	1.20935	5.06332	8.06652	4.45566	14.6036	8.13 (4.49-14.72)	8.12 (4.49-14.69)	3.01 (1.21)	8.07 (4.46)
haemoptysis	10007541	Cardiac disorders	Yes	5.598	199.322	194.766	4.27698	7.32703	5.574	5.624	4.29	7.373	53	10148	10201	9242	9952666	9961908	9295	9962814	9972109	2.47873	2.5054	1.06008e+06	0.206621	1.59628	3.41451	5.57405	4.25214	7.30691	5.62 (4.29-7.37)	5.6 (4.28-7.33)	2.48 (1.6)	5.57 (4.25)
pulmonary oedema	10007541	Cardiac disorders	Yes	5.289	277.344	273.082	4.24991	6.58214	5.268	5.326	4.272	6.641	80	16212	16292	9215	9946602	9955817	9295	9962814	9972109	2.39728	2.41496	665531	0.138098	1.67173	3.15819	5.26809	4.22511	6.56853	5.33 (4.27-6.64)	5.29 (4.25-6.58)	2.4 (1.67)	5.27 (4.23)
sudden cardiac death	10018065	General disorders and administration site conditions	Yes	7.686	63.5314	57.06	4.24895	13.9033	7.638	7.694	4.25	13.927	11	1534	1545	9284	9961280	9970564	9295	9962814	9972109	2.93327	3.05771	6.97724e+06	0.927922	1.13114	4.98429	7.63839	4.21969	13.8269	7.69 (4.25-13.93)	7.69 (4.25-13.9)	2.93 (1.13)	7.64 (4.22)
cardiorenal syndrome	10007541	Cardiac disorders	Yes	12.811	32.2819	21.656	4.10472	39.9837	12.671	12.815	4.104	40.01	3	251	254	9292	9962563	9971855	9295	9962814	9972109	3.66351	4.07272	4.24637e+07	2.80326	0.724131	7.42131	12.6714	4.05852	39.5624	12.81 (4.1-40.01)	12.81 (4.1-39.98)	3.66 (0.72)	12.67 (4.06)
cyanosis	10007541	Cardiac disorders	Yes	5.763	105.761	101.07	3.9503	8.40751	5.737	5.776	3.955	8.436	27	5022	5049	9268	9957792	9967060	9295	9962814	9972109	2.52033	2.57236	2.13589e+06	0.397483	1.31143	3.83329	5.73715	3.92827	8.37897	5.78 (3.96-8.44)	5.76 (3.95-8.41)	2.52 (1.31)	5.74 (3.93)
tachycardia foetal	10036585	Pregnancy, puerperium and perinatal conditions	Yes	12.32	30.85	20.665	3.94842	38.4413	12.191	12.324	3.948	38.467	3	261	264	9292	9962553	9971845	9295	9962814	9972109	3.6078	4.01722	4.08429e+07	2.80163	0.669612	7.36484	12.1914	3.90579	38.054	12.32 (3.95-38.47)	12.32 (3.95-38.44)	3.61 (0.67)	12.19 (3.91)
mitral valve prolapse	10007541	Cardiac disorders	Yes	10.508	34.0811	25.308	3.92574	28.1267	10.416	10.512	3.926	28.15	4	408	412	9291	9962406	9971697	9295	9962814	9972109	3.38073	3.699	2.61663e+07	2.23494	0.709057	6.68895	10.416	3.88973	27.8921	10.51 (3.93-28.15)	10.51 (3.93-28.13)	3.38 (0.71)	10.42 (3.89)
ventricular hypokinesia	10007541	Cardiac disorders	Yes	7.753	46.7228	40.252	3.86867	15.5374	7.704	7.759	3.869	15.558	8	1106	1114	9287	9961708	9970995	9295	9962814	9972109	2.94569	3.11417	9.67173e+06	1.23721	0.889567	5.33877	7.70446	3.84216	15.4493	7.76 (3.87-15.56)	7.75 (3.87-15.54)	2.95 (0.89)	7.7 (3.84)
right ventricular dysfunction	10007541	Cardiac disorders	Yes	10.017	32.1691	23.848	3.74314	26.8064	9.934	10.021	3.743	26.829	4	428	432	9291	9962386	9971677	9295	9962814	9972109	3.31234	3.63078	2.49464e+07	2.23371	0.641657	6.6199	9.93376	3.71048	26.5949	10.02 (3.74-26.83)	10.02 (3.74-26.81)	3.31 (0.64)	9.93 (3.71)
electrocardiogram abnormal	10022891	Investigations	Yes	5.876	68.431	63.662	3.64968	9.46039	5.849	5.885	3.652	9.483	17	3101	3118	9278	9959713	9968991	9295	9962814	9972109	2.54829	2.63013	3.45487e+06	0.617789	1.05814	4.20212	5.84939	3.63	9.42572	5.88 (3.65-9.48)	5.88 (3.65-9.46)	2.55 (1.06)	5.85 (3.63)
brain natriuretic peptide increased	10022891	Investigations	Yes	7.363	38.2332	32.169	3.50221	15.4799	7.32	7.368	3.503	15.499	7	1019	1026	9288	9961795	9971083	9295	9962814	9972109	2.87177	3.06285	1.04955e+07	1.39133	0.70376	5.42195	7.31962	3.47964	15.3972	7.37 (3.5-15.5)	7.36 (3.5-15.48)	2.87 (0.7)	7.32 (3.48)
cardiac murmur	10022891	Investigations	Yes	5.511	51.4411	47.046	3.26077	9.3141	5.488	5.518	3.262	9.333	14	2723	2737	9281	9960091	9969372	9295	9962814	9972109	2.4562	2.55506	3.93301e+06	0.740895	0.833552	4.27656	5.48771	3.24443	9.28204	5.52 (3.26-9.33)	5.51 (3.26-9.31)	2.46 (0.83)	5.49 (3.24)
atrial thrombosis	10007541	Cardiac disorders	Yes	6.675	33.5698	28.161	3.17572	14.0301	6.64	6.679	3.176	14.047	7	1124	1131	9288	9961690	9970978	9295	9962814	9972109	2.7312	2.92241	9.51596e+06	1.39033	0.564167	5.28066	6.64008	3.15734	13.9645	6.68 (3.18-14.05)	6.68 (3.18-14.03)	2.73 (0.56)	6.64 (3.16)
heart rate decreased	10022891	Investigations	Yes	4.159	124.476	121.342	3.16992	5.4567	4.147	4.177	3.179	5.489	52	13400	13452	9243	9949414	9958657	9295	9962814	9972109	2.05213	2.07935	802744	0.210215	1.16237	2.99634	4.14719	3.15611	5.4495	4.18 (3.18-5.49)	4.16 (3.17-5.46)	2.05 (1.16)	4.15 (3.16)
tricuspid valve incompetence	10007541	Cardiac disorders	Yes	5.492	40.2126	35.863	3.0379	9.92858	5.469	5.497	3.038	9.944	11	2147	2158	9284	9960667	9969951	9295	9962814	9972109	2.45118	2.57589	4.98607e+06	0.925896	0.651419	4.50036	5.46863	3.02287	9.89325	5.5 (3.04-9.94)	5.49 (3.04-9.93)	2.45 (0.65)	5.47 (3.02)
cardio-respiratory arrest	10007541	Cardiac disorders	Yes	3.921	121.617	118.717	3.01844	5.09343	3.911	3.939	3.028	5.125	56	15307	15363	9239	9947507	9956746	9295	9962814	9972109	1.96741	1.9927	703046	0.195502	1.10838	2.87701	3.91066	3.00572	5.08803	3.94 (3.03-5.12)	3.92 (3.02-5.09)	1.97 (1.11)	3.91 (3.01)
tachycardia	10007541	Cardiac disorders	Yes	3.63	211.475	208.851	3.0162	4.36872	3.621	3.662	3.036	4.417	111	32777	32888	9184	9930037	9939221	9295	9962814	9972109	1.85637	1.86911	330303	0.100048	1.2365	2.50172	3.62096	3.00197	4.36757	3.66 (3.04-4.42)	3.63 (3.02-4.37)	1.86 (1.24)	3.62 (3)
prinzmetal angina	10007541	Cardiac disorders	Yes	8.575	19.9156	13.104	2.7536	26.7035	8.515	8.577	2.753	26.72	3	375	378	9292	9962439	9971731	9295	9962814	9972109	3.08995	3.50102	2.84597e+07	2.7891	0.160898	6.84114	8.51466	2.73323	26.5252	8.58 (2.75-26.72)	8.57 (2.75-26.7)	3.09 (0.16)	8.51 (2.73)
palpitations	10007541	Cardiac disorders	Yes	3.223	213.531	211.308	2.73208	3.80213	3.217	3.257	2.754	3.852	139	46220	46359	9156	9916594	9925750	9295	9962814	9972109	1.68561	1.69576	234953	0.0802447	1.12921	2.26231	3.21676	2.71998	3.80427	3.26 (2.75-3.85)	3.22 (2.73-3.8)	1.69 (1.13)	3.22 (2.72)
pulmonary congestion	10007541	Cardiac disorders	Yes	4.331	43.3986	40.14	2.69098	6.97054	4.318	4.337	2.693	6.987	17	4207	4224	9278	9958607	9967885	9295	9962814	9972109	2.1103	2.19226	2.54681e+06	0.616863	0.62145	3.76307	4.3178	2.68044	6.95534	4.34 (2.69-6.99)	4.33 (2.69-6.97)	2.11 (0.62)	4.32 (2.68)
acute coronary syndrome	10007541	Cardiac disorders	Yes	4.533	38.4074	34.965	2.68274	7.65936	4.519	4.539	2.684	7.675	14	3310	3324	9281	9959504	9968785	9295	9962814	9972109	2.17588	2.27482	3.23574e+06	0.740183	0.554147	3.9955	4.51861	2.67212	7.64107	4.54 (2.68-7.68)	4.53 (2.68-7.66)	2.18 (0.55)	4.52 (2.67)
pericardial effusion	10007541	Cardiac disorders	Yes	3.705	59.0937	56.424	2.59036	5.29927	3.696	3.714	2.593	5.318	30	8679	8709	9265	9954135	9963400	9295	9962814	9972109	1.88583	1.93281	1.23641e+06	0.358425	0.73544	3.13018	3.69565	2.58084	5.29201	3.71 (2.59-5.32)	3.7 (2.59-5.3)	1.89 (0.74)	3.7 (2.58)
stress cardiomyopathy	10007541	Cardiac disorders	Yes	4.568	30.5351	27.082	2.52743	8.25605	4.553	4.572	2.528	8.27	11	2581	2592	9284	9960233	9969517	9295	9962814	9972109	2.18681	2.31163	4.14797e+06	0.92504	0.388049	4.23521	4.55298	2.51736	8.23465	4.57 (2.53-8.27)	4.57 (2.53-8.26)	2.19 (0.39)	4.55 (2.52)
electrocardiogram T wave inversion	10022891	Investigations	Yes	6.699	19.2741	14.022	2.50706	17.9001	6.664	6.701	2.507	17.914	4	640	644	9291	9962174	9971465	9295	9962814	9972109	2.73631	3.05585	1.66958e+07	2.22533	0.072335	6.03936	6.66364	2.49278	17.8131	6.7 (2.51-17.91)	6.7 (2.51-17.9)	2.74 (0.07)	6.66 (2.49)
cardiomyopathy	10007541	Cardiac disorders	Yes	3.649	36.4344	33.838	2.3268	5.72254	3.64	3.654	2.328	5.736	19	5581	5600	9276	9957233	9966509	9295	9962814	9972109	1.86394	1.93753	1.92033e+06	0.554914	0.447681	3.42738	3.64002	2.31894	5.7137	3.65 (2.33-5.74)	3.65 (2.33-5.72)	1.86 (0.45)	3.64 (2.32)
cardiac failure chronic	10007541	Cardiac disorders	Yes	4.556	22.1157	18.713	2.27574	9.12103	4.541	4.559	2.276	9.133	8	1882	1890	9287	9960932	9970219	9295	9962814	9972109	2.18306	2.35206	5.68593e+06	1.23315	0.131115	4.57301	4.54115	2.26697	9.09672	4.56 (2.28-9.13)	4.56 (2.28-9.12)	2.18 (0.13)	4.54 (2.27)
cardiac failure congestive	10007541	Cardiac disorders	Yes	2.801	97.3529	95.557	2.26327	3.46649	2.797	2.818	2.272	3.494	84	32141	32225	9211	9930673	9939884	9295	9962814	9972109	1.48365	1.50053	335852	0.131352	0.775676	2.22538	2.79656	2.2553	3.46771	2.82 (2.27-3.49)	2.8 (2.26-3.47)	1.48 (0.78)	2.8 (2.26)
bundle branch block right	10007541	Cardiac disorders	Yes	4.737	20.5472	16.992	2.2552	9.94998	4.72	4.74	2.255	9.961	7	1584	1591	9288	9961230	9970518	9295	9962814	9972109	2.23886	2.43045	6.75423e+06	1.38752	0.0745907	4.78631	4.72026	2.24597	9.92034	4.74 (2.26-9.96)	4.74 (2.26-9.95)	2.24 (0.07)	4.72 (2.25)
heart rate abnormal	10022891	Investigations	Yes	4.336	23.008	19.802	2.25379	8.34189	4.322	4.339	2.254	8.353	9	2225	2234	9286	9960589	9969875	9295	9962814	9972109	2.11174	2.26294	4.81032e+06	1.10964	0.156151	4.36973	4.32212	2.24516	8.32045	4.34 (2.25-8.35)	4.34 (2.25-8.34)	2.11 (0.16)	4.32 (2.25)
oedema peripheral	10007541	Cardiac disorders	Yes	2.597	92.425	90.831	2.12331	3.17636	2.593	2.613	2.132	3.202	94	38801	38895	9201	9924013	9933214	9295	9962814	9972109	1.37452	1.38959	278508	0.117628	0.703657	2.07553	2.59282	2.11554	3.17776	2.61 (2.13-3.2)	2.6 (2.12-3.18)	1.37 (0.7)	2.59 (2.12)
right ventricular failure	10007541	Cardiac disorders	Yes	3.774	20.325	17.651	2.02906	7.01955	3.764	3.777	2.029	7.03	10	2840	2850	9285	9959974	9969259	9295	9962814	9972109	1.91241	2.04925	3.76942e+06	1.00825	0.0410141	4.05749	3.76437	2.02253	7.00631	3.78 (2.03-7.03)	3.77 (2.03-7.02)	1.91 (0.04)	3.76 (2.02)

## Sheet: Cardiac toxicity_Dronedarone
adverse event	soc_code	soc_name_en	is_ADR	PRR	Chi_square_cal	Chi_squared	PRR_lower	PRR_upper	RRR	ROR	ROR_lower_bound	ROR_upper_bound	DE	dE	E	De	de	e	D	d	N	BCPNN(IC)	BCPNN(E(IC))	BCPNN(gama value)	BCPNN(V(IC))	BCPNN(95%CI_lower)	BCPNN(95%CI_upper)	MGPS(EBGM)	MGPS(lower_95%CI)	MGPS(upper_95%CI)	ROR(95% CI)	PRR(95% CI)	IC(IC025)	EBGM(EBGM05)
atrial fibrillation	10007541	Cardiac disorders	Yes	40.487	14198	14158.7	36.8396	44.4955	40.092	47.417	42.444	52.973	371	36763	37134	2114	9932861	9934975	2485	9969624	9972109	5.32526	5.32852	1.27891e+06	0.0343973	4.95759	5.69945	40.0925	35.8875	44.7902	47.42 (42.44-52.97)	40.49 (36.84-44.5)	5.33 (4.96)	40.09 (35.89)
cardiac death	10018065	General disorders and administration site conditions	Yes	66.754	637.129	574.074	35.7772	124.551	65.678	67.02	35.831	125.358	10	601	611	2475	9969023	9971498	2485	9969624	9972109	6.03734	6.1719	6.67156e+07	1.02567	4.1464	8.19741	65.6779	35.1133	122.848	67.02 (35.83-125.36)	66.75 (35.78-124.55)	6.04 (4.15)	65.68 (35.11)
cardiac ablation	10042613	Surgical and medical procedures	Yes	58.685	614.778	559.221	32.4019	106.288	57.853	58.941	32.459	107.031	11	752	763	2474	9968872	9971346	2485	9969624	9972109	5.85433	5.97739	5.33586e+07	0.93848	4.03989	7.91489	57.8534	31.8596	105.055	58.94 (32.46-107.03)	58.69 (32.4-106.29)	5.85 (4.04)	57.85 (31.86)
cardioversion	10042613	Surgical and medical procedures	Yes	48.42	321.225	276.066	23.0044	101.915	47.854	48.554	23.02	102.409	7	580	587	2478	9969044	9971522	2485	9969624	9972109	5.58058	5.77018	6.90433e+07	1.4026	3.40155	8.13882	47.8543	22.6884	100.934	48.55 (23.02-102.41)	48.42 (23-101.92)	5.58 (3.4)	47.85 (22.69)
atrial flutter	10007541	Cardiac disorders	Yes	30.339	591.497	562.722	19.7849	46.5232	30.118	30.589	19.876	47.076	21	2777	2798	2464	9966847	9969311	2485	9969624	9972109	4.91257	4.97859	1.4522e+07	0.509978	3.55034	6.40685	30.1184	19.5701	46.3523	30.59 (19.88-47.08)	30.34 (19.78-46.52)	4.91 (3.55)	30.12 (19.57)
heart rate decreased	10022891	Investigations	Yes	19.781	1172.68	1154.04	15.5815	25.1123	19.689	20.293	15.882	25.93	66	13386	13452	2419	9956238	9958657	2485	9969624	9972109	4.2993	4.32031	3.06956e+06	0.16996	3.49578	5.14483	19.6887	15.4087	25.1576	20.29 (15.88-25.93)	19.78 (15.58-25.11)	4.3 (3.5)	19.69 (15.41)
sinus arrhythmia	10007541	Cardiac disorders	Yes	35.27	132.037	100.243	13.1908	94.306	34.971	35.325	13.191	94.601	4	455	459	2481	9969169	9971650	2485	9969624	9972109	5.12809	5.44629	8.78633e+07	2.23547	2.456	8.43659	34.971	13.0584	93.6537	35.33 (13.19-94.6)	35.27 (13.19-94.31)	5.13 (2.46)	34.97 (13.06)
cardiac failure	10007541	Cardiac disorders	Yes	14.495	1456.85	1443.39	12.1313	17.3193	14.446	15.156	12.574	18.267	116	32107	32223	2369	9937517	9939886	2485	9969624	9972109	3.85261	3.86437	1.30681e+06	0.0990961	3.23478	4.49396	14.4462	11.9858	17.4116	15.16 (12.57-18.27)	14.49 (12.13-17.32)	3.85 (3.23)	14.45 (11.99)
extrasystoles	10007541	Cardiac disorders	Yes	19.554	210.294	192.227	11.1047	34.4323	19.464	19.644	11.126	34.686	12	2462	2474	2473	9967162	9969635	2485	9969624	9972109	4.28277	4.39708	1.63196e+07	0.857756	2.54478	6.24939	19.4645	11.0236	34.3684	19.64 (11.13-34.69)	19.55 (11.1-34.43)	4.28 (2.54)	19.46 (11.02)
ventricular extrasystoles	10007541	Cardiac disorders	Yes	18.203	242.847	226.014	10.978	30.1829	18.125	18.307	11.007	30.449	15	3306	3321	2470	9966318	9968788	2485	9969624	9972109	4.17993	4.27202	1.21693e+07	0.697458	2.60174	5.9423	18.1252	10.8977	30.146	18.31 (11.01-30.45)	18.2 (10.98-30.18)	4.18 (2.6)	18.13 (10.9)
heart rate irregular	10022891	Investigations	Yes	14.968	389.906	376.1	10.481	21.3759	14.916	15.139	10.555	21.714	30	8041	8071	2455	9961583	9964038	2485	9969624	9972109	3.8988	3.94534	5.03479e+06	0.361777	2.74238	5.1483	14.9161	10.3994	21.3944	15.14 (10.55-21.71)	14.97 (10.48-21.38)	3.9 (2.74)	14.92 (10.4)
atrioventricular block first degree	10007541	Cardiac disorders	Yes	18.031	128.14	111.739	9.01317	36.0713	17.955	18.086	9.021	36.262	8	1780	1788	2477	9967844	9970321	2485	9969624	9972109	4.16631	4.33484	2.25325e+07	1.23674	2.11067	6.55902	17.9549	8.95514	35.9993	18.09 (9.02-36.26)	18.03 (9.01-36.07)	4.17 (2.11)	17.95 (8.96)
torsade de pointes	10007541	Cardiac disorders	Yes	15.007	156.352	142.7	8.52516	26.4171	14.955	15.075	8.54	26.61	12	3208	3220	2473	9966416	9968889	2485	9969624	9972109	3.90255	4.017	1.25258e+07	0.856724	2.16582	5.86819	14.955	8.47241	26.3976	15.07 (8.54-26.61)	15.01 (8.53-26.42)	3.9 (2.17)	14.95 (8.47)
ventricular tachycardia	10007541	Cardiac disorders	Yes	11.639	164.937	154.491	7.24223	18.705	11.608	11.712	7.264	18.884	17	5860	5877	2468	9963764	9966232	2485	9969624	9972109	3.53704	3.61867	6.87197e+06	0.61938	2.04466	5.19269	11.6079	7.19938	18.716	11.71 (7.26-18.88)	11.64 (7.24-18.71)	3.54 (2.04)	11.61 (7.2)
arrhythmia	10007541	Cardiac disorders	Yes	9.377	329.119	320.798	6.99404	12.5719	9.357	9.528	7.069	12.841	44	18826	18870	2441	9950798	9953239	2485	9969624	9972109	3.22606	3.25783	2.16295e+06	0.250247	2.25733	4.25832	9.3571	6.94249	12.6115	9.53 (7.07-12.84)	9.38 (6.99-12.57)	3.23 (2.26)	9.36 (6.94)
cardiac pacemaker insertion	10042613	Surgical and medical procedures	Yes	13.611	93.1839	81.033	6.80634	27.2187	13.569	13.652	6.812	27.362	8	2358	2366	2477	9967266	9969743	2485	9969624	9972109	3.7622	3.93094	1.70116e+07	1.23523	1.70812	6.15376	13.5686	6.77002	27.1945	13.65 (6.81-27.36)	13.61 (6.81-27.22)	3.76 (1.71)	13.57 (6.77)
atrial tachycardia	10007541	Cardiac disorders	Yes	18.954	50.7835	34.481	6.1008	58.8864	18.87	18.976	6.099	59.034	3	635	638	2482	9968989	9971471	2485	9969624	9972109	4.23799	4.65018	6.2971e+07	2.78051	1.31521	7.98515	18.8695	6.06534	58.704	18.98 (6.1-59.03)	18.95 (6.1-58.89)	4.24 (1.32)	18.87 (6.07)
bradyarrhythmia	10007541	Cardiac disorders	Yes	18.806	50.3444	34.177	6.05329	58.4253	18.723	18.827	6.052	58.572	3	640	643	2482	9968984	9971466	2485	9969624	9972109	4.22672	4.63894	6.24798e+07	2.78037	1.30405	7.97383	18.7228	6.0183	58.2463	18.83 (6.05-58.57)	18.81 (6.05-58.43)	4.23 (1.3)	18.72 (6.02)
cardiac flutter	10007541	Cardiac disorders	Yes	10.927	62.9773	53.461	5.20938	22.9201	10.9	10.955	5.212	23.028	7	2570	2577	2478	9967054	9969532	2485	9969624	9972109	3.44632	3.63782	1.56026e+07	1.38812	1.28145	5.99419	10.9004	5.18589	22.9121	10.96 (5.21-23.03)	10.93 (5.21-22.92)	3.45 (1.28)	10.9 (5.19)
heart rate abnormal	10022891	Investigations	Yes	10.804	53.2485	43.915	4.8532	24.0514	10.778	10.828	4.855	24.151	6	2228	2234	2479	9967396	9969875	2485	9969624	9972109	3.42999	3.65115	1.79892e+07	1.58583	1.13256	6.16975	10.7778	4.83207	24.0394	10.83 (4.86-24.15)	10.8 (4.85-24.05)	3.43 (1.13)	10.78 (4.83)
heart rate increased	10022891	Investigations	Yes	5.771	201.567	196.813	4.39744	7.5736	5.764	5.871	4.448	7.748	51	35457	35508	2434	9934167	9936601	2485	9969624	9972109	2.52701	2.5544	1.15176e+06	0.216962	1.62282	3.48598	5.76374	4.367	7.60722	5.87 (4.45-7.75)	5.77 (4.4-7.57)	2.53 (1.62)	5.76 (4.37)
bradycardia	10007541	Cardiac disorders	Yes	5.661	119.051	114.431	3.98895	8.03393	5.654	5.719	4.012	8.153	31	21971	22002	2454	9947653	9950107	2485	9969624	9972109	2.49929	2.54444	1.84354e+06	0.349787	1.36159	3.7273	5.65406	3.9665	8.0596	5.72 (4.01-8.15)	5.66 (3.99-8.03)	2.5 (1.36)	5.65 (3.97)
sinus node dysfunction	10007541	Cardiac disorders	Yes	11.312	28.1244	18.778	3.64496	35.1064	11.283	11.324	3.644	35.192	3	1064	1067	2482	9968560	9971042	2485	9969624	9972109	3.49606	3.90916	3.76052e+07	2.77357	0.578353	7.23997	11.2828	3.6306	35.0636	11.32 (3.64-35.19)	11.31 (3.64-35.11)	3.5 (0.58)	11.28 (3.63)
sinus bradycardia	10007541	Cardiac disorders	Yes	7.515	39.4772	33.238	3.58386	15.7582	7.503	7.533	3.585	15.83	7	3737	3744	2478	9965887	9968365	2485	9969624	9972109	2.90743	3.09911	1.07314e+07	1.38678	0.743872	5.45434	7.50279	3.57057	15.7655	7.53 (3.58-15.83)	7.52 (3.58-15.76)	2.91 (0.74)	7.5 (3.57)
cardiac failure congestive	10007541	Cardiac disorders	Yes	4.861	119.855	116.016	3.55969	6.63802	4.857	4.923	3.587	6.756	39	32186	32225	2446	9937438	9939884	2485	9969624	9972109	2.27995	2.31585	1.26258e+06	0.280658	1.2563	3.37539	4.8566	3.53886	6.66501	4.92 (3.59-6.76)	4.86 (3.56-6.64)	2.28 (1.26)	4.86 (3.54)
palpitations	10007541	Cardiac disorders	Yes	4.592	149.436	145.853	3.51775	5.99431	4.588	4.67	3.557	6.132	53	46306	46359	2432	9923318	9925750	2485	9969624	9972109	2.1978	2.22415	882644	0.209029	1.30976	3.13855	4.58778	3.49418	6.02365	4.67 (3.56-6.13)	4.59 (3.52-5.99)	2.2 (1.31)	4.59 (3.49)
heart valve incompetence	10007541	Cardiac disorders	Yes	10.548	25.8647	17.215	3.39915	32.7318	10.523	10.56	3.398	32.814	3	1141	1144	2482	9968483	9970965	2485	9969624	9972109	3.39553	3.80872	3.50696e+07	2.77287	0.478334	7.13912	10.5234	3.38659	32.7001	10.56 (3.4-32.81)	10.55 (3.4-32.73)	3.4 (0.48)	10.52 (3.39)
atrioventricular block	10007541	Cardiac disorders	Yes	7.522	33.8791	27.678	3.38002	16.7397	7.51	7.538	3.381	16.808	6	3200	3206	2479	9966424	9968903	2485	9969624	9972109	2.90884	3.1302	1.25267e+07	1.58433	0.612796	5.64761	7.51015	3.36818	16.7456	7.54 (3.38-16.81)	7.52 (3.38-16.74)	2.91 (0.61)	7.51 (3.37)
cardiac operation	10042613	Surgical and medical procedures	Yes	6.513	27.9634	22.727	2.92692	14.4928	6.504	6.526	2.927	14.55	6	3696	3702	2479	9965928	9968407	2485	9969624	9972109	2.70131	2.92273	1.08461e+07	1.58387	0.405692	5.43977	6.50392	2.9172	14.5006	6.53 (2.93-14.55)	6.51 (2.93-14.49)	2.7 (0.41)	6.5 (2.92)
intracardiac thrombus	10007541	Cardiac disorders	Yes	8.935	21.0973	13.92	2.88001	27.7201	8.918	8.945	2.879	27.789	3	1347	1350	2482	9968277	9970759	2485	9969624	9972109	3.15666	3.57004	2.97103e+07	2.77141	0.240537	6.89955	8.9176	2.87048	27.704	8.95 (2.88-27.79)	8.94 (2.88-27.72)	3.16 (0.24)	8.92 (2.87)
ventricular fibrillation	10007541	Cardiac disorders	Yes	6.368	27.1182	22.02	2.8618	14.1699	6.36	6.381	2.862	14.227	6	3780	3786	2479	9965844	9968323	2485	9969624	9972109	2.66894	2.89037	1.06051e+07	1.58381	0.373383	5.40736	6.35962	2.85251	14.1787	6.38 (2.86-14.23)	6.37 (2.86-14.17)	2.67 (0.37)	6.36 (2.85)
cardiac valve disease	10007541	Cardiac disorders	Yes	7.602	22.8954	16.777	2.85272	20.258	7.589	7.613	2.852	20.318	4	2111	2115	2481	9967513	9969994	2485	9969624	9972109	2.924	3.24466	1.89705e+07	2.21669	0.266949	6.22237	7.58945	2.84352	20.2565	7.61 (2.85-20.32)	7.6 (2.85-20.26)	2.92 (0.27)	7.59 (2.84)
sudden cardiac death	10018065	General disorders and administration site conditions	Yes	7.805	17.7684	11.623	2.51618	24.2106	7.792	7.814	2.515	24.27	3	1542	1545	2482	9968082	9970564	2485	9969624	9972109	2.96201	3.37553	2.59556e+07	2.77038	0.0466433	6.70442	7.79208	2.50858	24.2035	7.81 (2.52-24.27)	7.8 (2.52-24.21)	2.96 (0.05)	7.79 (2.51)
oedema peripheral	10007541	Cardiac disorders	Yes	3.51	61.2146	58.722	2.51341	4.90175	3.508	3.545	2.527	4.973	34	38861	38895	2451	9930763	9933214	2485	9969624	9972109	1.8106	1.85181	1.04359e+06	0.320011	0.720415	2.9832	3.50789	2.50029	4.92154	3.54 (2.53-4.97)	3.51 (2.51-4.9)	1.81 (0.72)	3.51 (2.5)
bundle branch block right	10007541	Cardiac disorders	Yes	7.579	17.1038	11.165	2.4434	23.5088	7.567	7.587	2.443	23.566	3	1588	1591	2482	9968036	9970518	2485	9969624	9972109	2.91968	3.33323	2.52042e+07	2.77017	0.00446717	6.662	7.56679	2.43613	23.503	7.59 (2.44-23.57)	7.58 (2.44-23.51)	2.92 (0)	7.57 (2.44)
Electrocardiogram QT prolonged	10022891	Investigations	Yes	3.869	29.7998	26.998	2.29421	6.52475	3.866	3.885	2.297	6.572	14	14517	14531	2471	9955107	9957578	2485	9969624	9972109	1.95095	2.0498	2.77089e+06	0.740875	0.328319	3.77128	3.86628	2.28582	6.53949	3.88 (2.3-6.57)	3.87 (2.29-6.52)	1.95 (0.33)	3.87 (2.29)
ejection fraction decreased	10022891	Investigations	Yes	4.51	19.1122	15.764	2.15139	9.4544	4.506	4.52	2.152	9.495	7	6227	6234	2478	9963397	9965875	2485	9969624	9972109	2.17185	2.36368	6.44094e+06	1.38561	0.00944722	4.71792	4.50601	2.145	9.46578	4.52 (2.15-9.49)	4.51 (2.15-9.45)	2.17 (0.01)	4.51 (2.14)

## Sheet: Pulmonary toxicity_Amiodarone
adverse event	soc_code	soc_name_en	is_ADR	PRR	Chi_square_cal	Chi_squared	PRR_lower	PRR_upper	RRR	ROR	ROR_lower_bound	ROR_upper_bound	DE	dE	E	De	de	e	D	d	N	BCPNN(IC)	BCPNN(E(IC))	BCPNN(gama value)	BCPNN(V(IC))	BCPNN(95%CI_lower)	BCPNN(95%CI_upper)	MGPS(EBGM)	MGPS(lower_95%CI)	MGPS(upper_95%CI)	ROR(95% CI)	PRR(95% CI)	IC(IC025)	EBGM(EBGM05)
pulmonary toxicity	10038738	Respiratory, thoracic and mediastinal disorders	Yes	182.589	65445.6	65290.4	165.057	201.983	156.158	191.268	172.193	212.456	424	2489	2913	8871	9960325	9969196	9295	9962814	9972109	7.28686	7.28961	4.50146e+06	0.0309359	6.93783	7.64138	156.158	140.584	173.456	191.27 (172.19-212.46)	182.59 (165.06-201.98)	7.29 (6.94)	156.16 (140.58)
tracheal compression	10038738	Respiratory, thoracic and mediastinal disorders	Yes	428.739	1219.26	932.624	134.488	1366.79	306.528	428.923	134.498	1367.87	4	10	14	9291	9962804	9972095	9295	9962814	9972109	8.25987	8.48211	9.72909e+08	2.94391	5.05055	11.9137	306.528	96.1181	977.539	428.92 (134.5-1367.87)	428.74 (134.49-1366.79)	8.26 (5.05)	306.53 (96.12)
pulmonary fibrosis	10038738	Respiratory, thoracic and mediastinal disorders	Yes	45.777	10844	10801	40.4817	51.765	43.943	47.055	41.472	53.39	258	6041	6299	9037	9956773	9965810	9295	9962814	9972109	5.45755	5.46275	1.82105e+06	0.0455424	5.03593	5.88956	43.9426	38.7289	49.8582	47.06 (41.47-53.39)	45.78 (40.48-51.76)	5.46 (5.04)	43.94 (38.73)
alveolar proteinosis	10021428	Immune system disorders	Yes	69.003	944.484	881.615	40.9536	116.264	64.89	69.113	40.986	116.541	15	233	248	9280	9962581	9971861	9295	9962814	9972109	6.01992	6.10707	4.57893e+07	0.735202	4.39219	7.82195	64.8899	38.482	109.42	69.11 (40.99-116.54)	69 (40.95-116.26)	6.02 (4.39)	64.89 (38.48)
acute interstitial pneumonitis	10038738	Respiratory, thoracic and mediastinal disorders	Yes	71.825	850.903	785.759	40.9797	125.887	67.377	71.924	41.006	126.154	13	194	207	9282	9962620	9971902	9295	9962814	9972109	6.07418	6.17399	5.49353e+07	0.842467	4.33827	8.00971	67.3768	38.4135	118.178	71.92 (41.01-126.15)	71.83 (40.98-125.89)	6.07 (4.34)	67.38 (38.41)
pulmonary alveolar haemorrhage	10047065	Vascular disorders	Yes	40.802	2918.06	2879.8	32.5747	51.1072	39.343	41.139	32.784	51.624	78	2049	2127	9217	9960765	9969982	9295	9962814	9972109	5.29803	5.31557	5.2624e+06	0.146056	4.55123	6.07992	39.3428	31.3521	49.37	41.14 (32.78-51.62)	40.8 (32.57-51.11)	5.3 (4.55)	39.34 (31.35)
organising pneumonia	10038738	Respiratory, thoracic and mediastinal disorders	Yes	35.765	2093.36	2059.81	27.9034	45.8416	34.643	36.007	28.045	46.228	64	1918	1982	9231	9960896	9970127	9295	9962814	9972109	5.11449	5.13597	5.61311e+06	0.176521	4.29568	5.97626	34.6429	26.9829	44.4774	36.01 (28.05-46.23)	35.76 (27.9-45.84)	5.11 (4.3)	34.64 (26.98)
computerised tomogram thorax abnormal	10022891	Investigations	Yes	49.126	495.898	450.906	26.853	89.8732	47.017	49.183	26.866	90.04	11	240	251	9284	9962574	9971858	9295	9962814	9972109	5.55512	5.67476	4.44401e+07	0.964575	3.7105	7.63901	47.0172	25.6827	86.0741	49.18 (26.87-90.04)	49.13 (26.85-89.87)	5.56 (3.71)	47.02 (25.68)
diffuse alveolar damage	10038738	Respiratory, thoracic and mediastinal disorders	Yes	38.071	453.186	418.06	21.9036	66.1718	36.799	38.123	21.917	66.312	13	366	379	9282	9962448	9971730	9295	9962814	9972109	5.20161	5.30457	2.9189e+07	0.818453	3.4952	7.11394	36.7995	21.1562	64.0097	38.12 (21.92-66.31)	38.07 (21.9-66.17)	5.2 (3.5)	36.8 (21.16)
alveolitis	10038738	Respiratory, thoracic and mediastinal disorders	Yes	37.051	474.71	440.469	21.7557	63.0997	35.847	37.106	21.771	63.242	14	405	419	9281	9962409	9971690	9295	9962814	9972109	5.16378	5.25972	2.6388e+07	0.763138	3.51256	7.00687	35.8469	21.0323	61.0965	37.11 (21.77-63.24)	37.05 (21.76-63.1)	5.16 (3.51)	35.85 (21.03)
lung consolidation	10038738	Respiratory, thoracic and mediastinal disorders	Yes	31.916	698.012	668.283	21.2769	47.875	31.022	31.996	21.309	48.044	24	806	830	9271	9962008	9971279	9295	9962814	9972109	4.95522	5.01222	1.32901e+07	0.455871	3.66186	6.36259	31.0221	20.6599	46.5816	32 (21.31-48.04)	31.92 (21.28-47.88)	4.96 (3.66)	31.02 (20.66)
interstitial lung disease	10021428	Immune system disorders	Yes	22.851	7685.69	7664.25	20.6714	25.2604	22.395	23.769	21.413	26.384	375	17590	17965	8920	9945224	9954144	9295	9962814	9972109	4.48507	4.48868	633680	0.031147	4.13571	4.84165	22.3945	20.175	24.8582	23.77 (21.41-26.38)	22.85 (20.67-25.26)	4.49 (4.14)	22.39 (20.17)
orthopnoea	10038738	Respiratory, thoracic and mediastinal disorders	Yes	28.664	728.189	701.466	19.7049	41.6964	27.944	28.748	19.741	41.865	28	1047	1075	9267	9961767	9971034	9295	9962814	9972109	4.80446	4.85359	1.02383e+07	0.391964	3.60145	6.10573	27.9439	19.1887	40.6939	28.75 (19.74-41.87)	28.66 (19.7-41.7)	4.8 (3.6)	27.94 (19.19)
rales	10038738	Respiratory, thoracic and mediastinal disorders	Yes	26.128	1014.6	990.188	19.3206	35.3338	25.53	26.245	19.38	35.54	43	1764	1807	9252	9961050	9970302	9295	9962814	9972109	4.67411	4.70633	6.08901e+06	0.258087	3.69028	5.72237	25.5298	18.8525	34.5723	26.25 (19.38-35.54)	26.13 (19.32-35.33)	4.67 (3.69)	25.53 (18.85)
lung infiltration	10038738	Respiratory, thoracic and mediastinal disorders	Yes	24.958	1236.43	1213.1	19.1179	32.5822	24.413	25.101	19.198	32.82	55	2362	2417	9240	9960452	9969692	9295	9962814	9972109	4.60959	4.63483	4.55398e+06	0.202805	3.73415	5.53551	24.4131	18.6715	31.9204	25.1 (19.2-32.82)	24.96 (19.12-32.58)	4.61 (3.73)	24.41 (18.67)
pleural thickening	10038738	Respiratory, thoracic and mediastinal disorders	Yes	38.625	283.016	247.832	19.0841	78.1747	37.316	38.658	19.089	78.286	8	222	230	9287	9962592	9971879	9295	9962814	9972109	5.22174	5.38525	4.80117e+07	1.27509	3.12685	7.64365	37.3164	18.4267	75.5705	38.66 (19.09-78.29)	38.62 (19.08-78.17)	5.22 (3.13)	37.32 (18.43)
traumatic lung injury	10038738	Respiratory, thoracic and mediastinal disorders	Yes	27.514	573.001	547.417	18.1977	41.5998	26.85	27.58	18.223	41.741	23	896	919	9272	9961918	9971190	9295	9962814	9972109	4.74687	4.80655	1.19553e+07	0.472979	3.43108	6.18201	26.8503	17.741	40.637	27.58 (18.22-41.74)	27.51 (18.2-41.6)	4.75 (3.43)	26.85 (17.74)
acute respiratory distress syndrome	10021428	Immune system disorders	Yes	21.591	2427.02	2406.84	18.1214	25.7249	21.185	21.874	18.316	26.124	126	6255	6381	9169	9956559	9965728	9295	9962814	9972109	4.40494	4.41596	1.73344e+06	0.0898043	3.81662	5.01531	21.1846	17.7383	25.3003	21.87 (18.32-26.12)	21.59 (18.12-25.72)	4.4 (3.82)	21.18 (17.74)
pneumonia lipoid	10038738	Respiratory, thoracic and mediastinal disorders	Yes	58.464	160.681	110.766	18.2932	186.847	55.492	58.483	18.293	186.974	3	55	58	9292	9962759	9972051	9295	9962814	9972109	5.79421	6.18443	1.91087e+08	2.94702	2.75105	9.61781	55.4921	17.3571	177.412	58.48 (18.29-186.97)	58.46 (18.29-186.85)	5.79 (2.75)	55.49 (17.36)
diaphragmatic paralysis	10038738	Respiratory, thoracic and mediastinal disorders	Yes	36.334	199.412	166.671	16.1092	81.9505	35.175	36.357	16.111	82.043	6	177	183	9289	9962637	9971926	9295	9962814	9972109	5.13649	5.35087	6.01365e+07	1.63762	2.79148	7.91025	35.1753	15.5876	79.3774	36.36 (16.11-82.04)	36.33 (16.11-81.95)	5.14 (2.79)	35.18 (15.59)
lung opacity	10038738	Respiratory, thoracic and mediastinal disorders	Yes	24.056	389.064	366.818	15.0849	38.3622	23.55	24.101	15.1	38.468	18	802	820	9277	9962012	9971289	9295	9962814	9972109	4.55767	4.63376	1.33476e+07	0.595425	3.09049	6.17704	23.5503	14.7547	37.5891	24.1 (15.1-38.47)	24.06 (15.08-38.36)	4.56 (3.09)	23.55 (14.75)
eosinophilic pneumonia acute	10038738	Respiratory, thoracic and mediastinal disorders	Yes	29.144	238.137	211.501	15.0354	56.4916	28.399	29.171	15.04	56.58	9	331	340	9286	9962483	9971769	9295	9962814	9972109	4.82776	4.97537	3.22523e+07	1.13707	2.84271	7.10804	28.3989	14.6418	55.0817	29.17 (15.04-56.58)	29.14 (15.04-56.49)	4.83 (2.84)	28.4 (14.64)
mediastinal disorder	10038738	Respiratory, thoracic and mediastinal disorders	Yes	39.698	145.505	110.551	14.6366	107.671	38.316	39.715	14.637	107.761	4	108	112	9291	9962706	9971997	9295	9962814	9972109	5.25987	5.56882	9.81835e+07	2.30588	2.5318	8.60585	38.3159	14.1212	103.965	39.72 (14.64-107.76)	39.7 (14.64-107.67)	5.26 (2.53)	38.32 (14.12)
dyspnoea paroxysmal nocturnal	10038738	Respiratory, thoracic and mediastinal disorders	Yes	27.84	151.33	126.277	12.3819	62.5966	27.161	27.858	12.383	62.668	6	231	237	9289	9962583	9971872	9295	9962814	9972109	4.76345	4.97961	4.61392e+07	1.62401	2.43088	7.52834	27.1607	12.0736	61.1003	27.86 (12.38-62.67)	27.84 (12.38-62.6)	4.76 (2.43)	27.16 (12.07)
acute lung injury	10038738	Respiratory, thoracic and mediastinal disorders	Yes	20.169	250.37	231.891	11.8912	34.2091	19.815	20.198	11.899	34.285	14	744	758	9281	9962070	9971351	9295	9962814	9972109	4.30853	4.40601	1.43806e+07	0.751403	2.67234	6.13968	19.8151	11.6734	33.6352	20.2 (11.9-34.28)	20.17 (11.89-34.21)	4.31 (2.67)	19.82 (11.67)
pneumonitis	10038738	Respiratory, thoracic and mediastinal disorders	Yes	13.857	1473.53	1460.84	11.6293	16.5114	13.693	14.032	11.748	16.759	125	9669	9794	9170	9953145	9962315	9295	9962814	9972109	3.77533	3.78652	1.12132e+06	0.0898914	3.18689	4.38616	13.6927	11.4643	16.3541	14.03 (11.75-16.76)	13.86 (11.63-16.51)	3.78 (3.19)	13.69 (11.46)
acute respiratory failure	10027433	Metabolism and nutrition disorders	Yes	13.594	979.989	967.572	10.9864	16.8204	13.436	13.71	11.059	16.997	85	6702	6787	9210	9956112	9965322	9295	9962814	9972109	3.74806	3.76457	1.61064e+06	0.131126	3.04034	4.48879	13.4363	10.8379	16.6576	13.71 (11.06-17)	13.59 (10.99-16.82)	3.75 (3.04)	13.44 (10.84)
lung disorder	10038738	Respiratory, thoracic and mediastinal disorders	Yes	11.628	1973.72	1963.19	10.1482	13.3236	11.514	11.867	10.326	13.639	205	18897	19102	9090	9943917	9953007	9295	9962814	9972109	3.52527	3.53206	578824	0.0553304	3.06161	4.00251	11.5136	10.0179	13.2327	11.87 (10.33-13.64)	11.63 (10.15-13.32)	3.53 (3.06)	11.51 (10.02)
hypocapnia	10038738	Respiratory, thoracic and mediastinal disorders	Yes	31.219	85.2699	58.411	9.90698	98.3777	30.364	31.229	9.906	98.443	3	103	106	9292	9962711	9972003	9295	9962814	9972109	4.92427	5.32561	1.02893e+08	2.86312	1.94146	8.70976	30.3636	9.63205	95.7166	31.23 (9.91-98.44)	31.22 (9.91-98.38)	4.92 (1.94)	30.36 (9.63)
chest X-ray abnormal	10022891	Investigations	Yes	14.4933	272.729	272.729	9.52091	22.0626	14.3133	14.5253	9.53255	22.1331	22	1627	1649	9273	9961187	9970460	9295	9962814	9972109	3.83928	3.90238	6.58647e+06	0.487663	2.50573	5.29904	14.3133	9.3934	21.81	14.53 (9.53-22.13)	14.49 (9.52-22.06)	3.84 (2.51)	14.31 (9.39)
hypersensitivity pneumonitis	10038738	Respiratory, thoracic and mediastinal disorders	Yes	16.791	175.476	160.257	9.49711	29.6867	16.548	16.812	9.502	29.745	12	766	778	9283	9962048	9971331	9295	9962814	9972109	4.04856	4.16203	1.39651e+07	0.864212	2.30277	6.02129	16.5478	9.35274	29.2779	16.81 (9.5-29.75)	16.79 (9.5-29.69)	4.05 (2.3)	16.55 (9.35)
pulmonary calcification	10038738	Respiratory, thoracic and mediastinal disorders	Yes	27.483	74.6458	51.037	8.73839	86.4365	26.821	27.492	8.738	86.495	3	117	120	9292	9962697	9971989	9295	9962814	9972109	4.7453	5.14821	9.06852e+07	2.85119	1.77112	8.5253	26.8212	8.52487	84.3854	27.49 (8.74-86.5)	27.48 (8.74-86.44)	4.75 (1.77)	26.82 (8.52)
pneumonitis chemical	10022117	Injury, poisoning and procedural complications	Yes	26.357	71.4289	48.805	8.38529	82.8464	25.748	26.365	8.385	82.902	3	122	125	9292	9962692	9971984	9295	9962814	9972109	4.68641	5.08979	8.69988e+07	2.84757	1.71485	8.46474	25.7483	8.18869	80.9624	26.36 (8.38-82.9)	26.36 (8.39-82.85)	4.69 (1.71)	25.75 (8.19)
pleural fibrosis	10038738	Respiratory, thoracic and mediastinal disorders	Yes	21.225	75.5919	57.044	7.89108	57.0898	20.832	21.233	7.891	57.136	4	202	206	9291	9962612	9971903	9295	9962814	9972109	4.38073	4.69551	5.27192e+07	2.26154	1.68783	7.70319	20.832	7.74172	56.0561	21.23 (7.89-57.14)	21.23 (7.89-57.09)	4.38 (1.69)	20.83 (7.74)
respiratory failure	10027433	Metabolism and nutrition disorders	Yes	8.425	1334.61	1327.23	7.35432	9.65156	8.368	8.593	7.478	9.874	205	26079	26284	9090	9936735	9945825	9295	9962814	9972109	3.06481	3.07162	419426	0.0551726	2.60184	3.5414	8.36758	7.282	9.615	8.59 (7.48-9.87)	8.43 (7.35-9.65)	3.06 (2.6)	8.37 (7.28)
hypoxia	10038738	Respiratory, thoracic and mediastinal disorders	Yes	8.489	616.881	609.458	6.93676	10.3886	8.43	8.565	6.985	10.503	94	11869	11963	9201	9950945	9960146	9295	9962814	9972109	3.07553	3.09052	910419	0.118266	2.40272	3.77831	8.42996	6.87442	10.3375	8.56 (6.98-10.5)	8.49 (6.94-10.39)	3.08 (2.4)	8.43 (6.87)
eosinophilic pneumonia	10038738	Respiratory, thoracic and mediastinal disorders	Yes	11.719	126.094	115.703	6.78708	20.2348	11.603	11.734	6.791	20.276	13	1189	1202	9282	9961625	9970907	9295	9962814	9972109	3.53645	3.64201	9.002e+06	0.798586	1.85473	5.42928	11.6032	6.7149	20.05	11.73 (6.79-20.28)	11.72 (6.79-20.23)	3.54 (1.85)	11.6 (6.71)
dyspnoea at rest	10038738	Respiratory, thoracic and mediastinal disorders	Yes	11.897	108.601	98.08	6.56926	21.5456	11.778	11.91	6.572	21.585	11	991	1002	9284	9961823	9971107	9295	9962814	9972109	3.55799	3.68193	1.07964e+07	0.931786	1.75135	5.61251	11.7778	6.49889	21.3445	11.91 (6.57-21.59)	11.9 (6.57-21.55)	3.56 (1.75)	11.78 (6.5)
dyspnoea exertional	10038738	Respiratory, thoracic and mediastinal disorders	Yes	7.636	516.017	509.435	6.21234	9.38592	7.589	7.701	6.253	9.485	90	12633	12723	9205	9950181	9959386	9295	9962814	9972109	2.92393	2.9396	854993	0.123317	2.23727	3.64193	7.58911	6.16182	9.347	7.7 (6.25-9.48)	7.64 (6.21-9.39)	2.92 (2.24)	7.59 (6.16)
pulmonary haemorrhage	10047065	Vascular disorders	Yes	8.864	166.127	158.409	5.93448	13.2397	8.8	8.885	5.942	13.284	24	2902	2926	9271	9959912	9969183	9295	9962814	9972109	3.13748	3.19572	3.69448e+06	0.446362	1.85952	4.53193	8.79984	5.88545	13.1574	8.88 (5.94-13.28)	8.86 (5.93-13.24)	3.14 (1.86)	8.8 (5.89)
respiratory acidosis	10038738	Respiratory, thoracic and mediastinal disorders	Yes	9.179	93.9556	86.012	5.31944	15.8389	9.11	9.191	5.322	15.871	13	1518	1531	9282	9961296	9970578	9295	9962814	9972109	3.18741	3.29323	7.05226e+06	0.796616	1.50816	5.07829	9.10974	5.2753	15.7313	9.19 (5.32-15.87)	9.18 (5.32-15.84)	3.19 (1.51)	9.11 (5.28)
bronchiectasis	10038738	Respiratory, thoracic and mediastinal disorders	Yes	8.266	114.116	107.011	5.20096	13.1373	8.211	8.28	5.205	13.172	18	2334	2352	9277	9960480	9969757	9295	9962814	9972109	3.03748	3.11471	4.59021e+06	0.586674	1.58282	4.64661	8.21056	5.16146	13.0609	8.28 (5.2-13.17)	8.27 (5.2-13.14)	3.04 (1.58)	8.21 (5.16)
total lung capacity decreased	10022891	Investigations	Yes	11.382	56.2279	46.415	5.0931	25.4364	11.273	11.389	5.094	25.465	6	565	571	9289	9962249	9971538	9295	9962814	9972109	3.49484	3.71456	1.89122e+07	1.59693	1.18716	6.24195	11.2733	5.04188	25.2065	11.39 (5.09-25.46)	11.38 (5.09-25.44)	3.49 (1.19)	11.27 (5.04)
lung diffusion test decreased	10022891	Investigations	Yes	15.312	39.5678	26.704	4.89962	47.8522	15.111	15.317	4.899	47.884	3	210	213	9292	9962604	9971896	9295	9962814	9972109	3.91748	4.32561	5.07149e+07	2.81155	0.972069	7.67914	15.1105	4.83339	47.2396	15.32 (4.9-47.88)	15.31 (4.9-47.85)	3.92 (0.97)	15.11 (4.83)
tachypnoea	10038738	Respiratory, thoracic and mediastinal disorders	Yes	6.466	137.857	132.47	4.51864	9.2526	6.433	6.484	4.526	9.289	30	4973	5003	9265	9957841	9967106	9295	9962814	9972109	2.68554	2.7324	2.15763e+06	0.359363	1.53346	3.93134	6.43322	4.49055	9.21632	6.48 (4.53-9.29)	6.47 (4.52-9.25)	2.69 (1.53)	6.43 (4.49)
respiratory depression	10038738	Respiratory, thoracic and mediastinal disorders	Yes	6.299	146.341	141.112	4.47633	8.86383	6.268	6.318	4.485	8.902	33	5615	5648	9262	9957199	9966461	9295	9962814	9972109	2.6481	2.69076	1.91159e+06	0.327702	1.54585	3.83566	6.2684	4.44919	8.83147	6.32 (4.48-8.9)	6.3 (4.48-8.86)	2.65 (1.55)	6.27 (4.45)
respiratory distress	10038738	Respiratory, thoracic and mediastinal disorders	Yes	5.853	212.337	207.529	4.47166	7.66104	5.827	5.881	4.486	7.71	53	9705	9758	9242	9953109	9962351	9295	9962814	9972109	2.54278	2.56944	1.10846e+06	0.20667	1.66022	3.47866	5.8271	4.44504	7.63887	5.88 (4.49-7.71)	5.85 (4.47-7.66)	2.54 (1.66)	5.83 (4.45)
idiopathic pulmonary fibrosis	10021428	Immune system disorders	Yes	7.791	70.5259	63.938	4.41708	13.7421	7.742	7.799	4.419	13.767	12	1651	1663	9283	9961163	9970446	9295	9962814	9972109	2.95262	3.06707	6.48379e+06	0.856678	1.21594	4.91821	7.74153	4.38583	13.6647	7.8 (4.42-13.77)	7.79 (4.42-13.74)	2.95 (1.22)	7.74 (4.39)
restrictive pulmonary disease	10038738	Respiratory, thoracic and mediastinal disorders	Yes	11.253	36.9806	27.522	4.20264	30.131	11.146	11.257	4.203	30.155	4	381	385	9291	9962433	9971724	9295	9962814	9972109	3.47851	3.79654	2.80157e+07	2.23681	0.805348	6.78774	11.1465	4.16111	29.8583	11.26 (4.2-30.16)	11.25 (4.2-30.13)	3.48 (0.81)	11.15 (4.16)
pleural effusion	10038738	Respiratory, thoracic and mediastinal disorders	Yes	4.911	304.474	300.581	4.03126	5.98272	4.893	4.952	4.057	6.046	98	21390	21488	9197	9941424	9950621	9295	9962814	9972109	2.29069	2.30512	505417	0.113164	1.63232	2.97792	4.89292	4.00801	5.97319	4.95 (4.06-6.05)	4.91 (4.03-5.98)	2.29 (1.63)	4.89 (4.01)
apnoea	10038738	Respiratory, thoracic and mediastinal disorders	Yes	6.039	66.9091	61.987	3.69611	9.867	6.01	6.047	3.698	9.889	16	2840	2856	9279	9959974	9969253	9295	9962814	9972109	2.58745	2.67425	3.77186e+06	0.654176	1.05663	4.29187	6.01035	3.67547	9.82846	6.05 (3.7-9.89)	6.04 (3.7-9.87)	2.59 (1.06)	6.01 (3.68)
respiratory alkalosis	10038738	Respiratory, thoracic and mediastinal disorders	Yes	8.534	32.9944	25.937	3.54051	20.5702	8.474	8.538	3.54	20.589	5	628	633	9290	9962186	9971476	9295	9962814	9972109	3.08309	3.3437	1.70161e+07	1.85779	0.617681	6.06971	8.4743	3.51409	20.4359	8.54 (3.54-20.59)	8.53 (3.54-20.57)	3.08 (0.62)	8.47 (3.51)
pleuritic pain	10038738	Respiratory, thoracic and mediastinal disorders	Yes	7.758	35.0684	28.674	3.47615	17.3141	7.709	7.762	3.476	17.332	6	829	835	9289	9961985	9971274	9295	9962814	9972109	2.94656	3.16707	1.28968e+07	1.59084	0.644497	5.68964	7.70908	3.45245	17.2138	7.76 (3.48-17.33)	7.76 (3.48-17.31)	2.95 (0.64)	7.71 (3.45)
pulmonary hypertension	10038738	Respiratory, thoracic and mediastinal disorders	Yes	4.616	104.439	100.863	3.34429	6.37129	4.6	4.63	3.35	6.399	37	8592	8629	9258	9954222	9963480	9295	9962814	9972109	2.2017	2.23986	1.24987e+06	0.292863	1.15752	3.32219	4.60022	3.32858	6.35767	4.63 (3.35-6.4)	4.62 (3.34-6.37)	2.2 (1.16)	4.6 (3.33)
pulmonary mass	10038738	Respiratory, thoracic and mediastinal disorders	Yes	4.958	75.5327	71.638	3.32181	7.4001	4.94	4.969	3.326	7.424	24	5188	5212	9271	9957626	9966897	9295	9962814	9972109	2.30457	2.36303	2.06689e+06	0.444709	1.0293	3.69676	4.9402	3.30647	7.38115	4.97 (3.33-7.42)	4.96 (3.32-7.4)	2.3 (1.03)	4.94 (3.31)
wheezing	10038738	Respiratory, thoracic and mediastinal disorders	Yes	4.039	178.029	175.006	3.2368	5.04001	4.027	4.064	3.251	5.081	78	20701	20779	9217	9942113	9951330	9295	9962814	9972109	2.00979	2.02795	521105	0.141401	1.27588	2.78001	4.02724	3.22135	5.03474	4.06 (3.25-5.08)	4.04 (3.24-5.04)	2.01 (1.28)	4.03 (3.22)
pulmonary function test abnormal	10022891	Investigations	Yes	7.812	29.4886	23.107	3.24193	18.8244	7.763	7.816	3.242	18.843	5	686	691	9290	9962128	9971418	9295	9962814	9972109	2.95661	3.21741	1.55796e+07	1.85633	0.492462	5.94235	7.763	3.22008	18.7151	7.82 (3.24-18.84)	7.81 (3.24-18.82)	2.96 (0.49)	7.76 (3.22)
pneumomediastinum	10038738	Respiratory, thoracic and mediastinal disorders	Yes	7.756	29.2142	22.886	3.21876	18.689	7.707	7.759	3.219	18.706	5	691	696	9290	9962123	9971413	9295	9962814	9972109	2.94621	3.20702	1.5467e+07	1.85622	0.482159	5.93188	7.70723	3.19702	18.5802	7.76 (3.22-18.71)	7.76 (3.22-18.69)	2.95 (0.48)	7.71 (3.2)
dyspnoea	10038738	Respiratory, thoracic and mediastinal disorders	Yes	2.988	818.451	816.423	2.76649	3.22725	2.982	3.127	2.879	3.395	607	217755	218362	8688	9745059	9753747	9295	9962814	9972109	1.57642	1.57863	52557.4	0.0193843	1.30018	1.85709	2.98229	2.74641	3.23842	3.13 (2.88-3.4)	2.99 (2.77-3.23)	1.58 (1.3)	2.98 (2.75)
emphysema	10038738	Respiratory, thoracic and mediastinal disorders	Yes	4.433	39.7259	36.377	2.67078	7.35797	4.419	4.438	2.672	7.373	15	3627	3642	9280	9959187	9968467	9295	9962814	9972109	2.1436	2.23616	2.95333e+06	0.693913	0.570132	3.90219	4.41864	2.65995	7.34013	4.44 (2.67-7.37)	4.43 (2.67-7.36)	2.14 (0.57)	4.42 (2.66)
chronic respiratory failure	10027433	Metabolism and nutrition disorders	Yes	7.824	17.7259	11.594	2.51343	24.3551	7.774	7.826	2.513	24.37	3	411	414	9292	9962403	9971695	9295	9962814	9972109	2.9587	3.37011	2.59729e+07	2.78658	0.0314971	6.70871	7.77425	2.49654	24.2091	7.83 (2.51-24.37)	7.82 (2.51-24.36)	2.96 (0.03)	7.77 (2.5)
atelectasis	10038738	Respiratory, thoracic and mediastinal disorders	Yes	4.215	24.4316	21.331	2.26587	7.8408	4.202	4.218	2.266	7.852	10	2543	2553	9285	9960271	9969556	9295	9962814	9972109	2.07118	2.20796	4.20948e+06	1.00871	0.199275	4.21665	4.2023	2.25754	7.82238	4.22 (2.27-7.85)	4.22 (2.27-7.84)	2.07 (0.2)	4.2 (2.26)
cough	10038738	Respiratory, thoracic and mediastinal disorders	Yes	2.315	175.486	174.161	2.03906	2.62829	2.312	2.348	2.062	2.675	233	107900	108133	9062	9854914	9863976	9295	9962814	9972109	1.20897	1.21498	101690	0.0484448	0.774773	1.65518	2.31172	2.02954	2.63313	2.35 (2.06-2.67)	2.32 (2.04-2.63)	1.21 (0.77)	2.31 (2.03)

## Sheet: Pulmonary toxicity_Dronedarone
adverse event	soc_code	soc_name_en	is_ADR	PRR	Chi_square_cal	Chi_squared	PRR_lower	PRR_upper	RRR	ROR	ROR_lower_bound	ROR_upper_bound	DE	dE	E	De	de	e	D	d	N	BCPNN(IC)	BCPNN(E(IC))	BCPNN(gama value)	BCPNN(V(IC))	BCPNN(95%CI_lower)	BCPNN(95%CI_upper)	MGPS(EBGM)	MGPS(lower_95%CI)	MGPS(upper_95%CI)	ROR(95% CI)	PRR(95% CI)	IC(IC025)	EBGM(EBGM05)
pulmonary toxicity	10038738	Respiratory, thoracic and mediastinal disorders	Yes	31.929	683.841	653.485	21.2231	48.0354	31.685	32.218	21.334	48.654	23	2890	2913	2462	9966734	9969196	2485	9969624	9972109	4.98571	5.04603	1.39657e+07	0.468023	3.67779	6.41428	31.6846	20.9811	47.8485	32.22 (21.33-48.65)	31.93 (21.22-48.04)	4.99 (3.68)	31.68 (20.98)
pulmonary fibrosis	10038738	Respiratory, thoracic and mediastinal disorders	Yes	22.417	712.611	691.454	16.1179	31.1779	22.298	22.722	16.261	31.751	35	6264	6299	2450	9963360	9965810	2485	9969624	9972109	4.47881	4.51865	6.47604e+06	0.312721	3.40022	5.63707	22.2975	15.957	31.1575	22.72 (16.26-31.75)	22.42 (16.12-31.18)	4.48 (3.4)	22.3 (15.96)
organising pneumonia	10038738	Respiratory, thoracic and mediastinal disorders	Yes	16.259	114.125	99.427	8.12864	32.5214	16.197	16.308	8.135	32.693	8	1974	1982	2477	9967650	9970127	2485	9969624	9972109	4.0177	4.18631	2.03192e+07	1.23613	1.96268	6.40994	16.1975	8.07983	32.4707	16.31 (8.13-32.69)	16.26 (8.13-32.52)	4.02 (1.96)	16.2 (8.08)
orthopnoea	10038738	Respiratory, thoracic and mediastinal disorders	Yes	14.984	52.0137	39.01	5.61781	39.9658	14.932	15.006	5.617	40.089	4	1071	1075	2481	9968553	9971034	2485	9969624	9972109	3.90032	4.22032	3.73747e+07	2.22173	1.23923	7.20142	14.9318	5.58942	39.8894	15.01 (5.62-40.09)	14.98 (5.62-39.97)	3.9 (1.24)	14.93 (5.59)
interstitial lung disease	10021428	Immune system disorders	Yes	6.487	134.611	129.177	4.5162	9.31782	6.478	6.552	4.542	9.451	29	17936	17965	2456	9951688	9954144	2485	9969624	9972109	2.69552	2.74377	2.25642e+06	0.37289	1.52247	3.96506	6.47786	4.49062	9.3445	6.55 (4.54-9.45)	6.49 (4.52-9.32)	2.7 (1.52)	6.48 (4.49)
dyspnoea at rest	10038738	Respiratory, thoracic and mediastinal disorders	Yes	12.048	30.3045	20.287	3.88171	37.3944	12.015	12.061	3.881	37.486	3	999	1002	2482	9968625	9971107	2485	9969624	9972109	3.58673	3.99975	4.00495e+07	2.77424	0.668541	7.33096	12.0147	3.86571	37.3421	12.06 (3.88-37.49)	12.05 (3.88-37.39)	3.59 (0.67)	12.01 (3.87)
pulmonary hypertension	10038738	Respiratory, thoracic and mediastinal disorders	Yes	6.053	54.8049	49.87	3.51824	10.414	6.046	6.08	3.524	10.49	13	8616	8629	2472	9961008	9963480	2485	9969624	9972109	2.5959	2.70207	4.66653e+06	0.793943	0.919997	4.48414	6.04566	3.50397	10.431	6.08 (3.52-10.49)	6.05 (3.52-10.41)	2.6 (0.92)	6.05 (3.5)
lung infiltration	10038738	Respiratory, thoracic and mediastinal disorders	Yes	8.317	32.1253	25.236	3.46162	19.9827	8.301	8.331	3.461	20.052	5	2412	2417	2480	9967212	9969692	2485	9969624	9972109	3.05336	3.31522	1.66108e+07	1.8482	0.59625	6.03419	8.30145	3.44906	19.9806	8.33 (3.46-20.05)	8.32 (3.46-19.98)	3.05 (0.6)	8.3 (3.45)
dyspnoea	10038738	Respiratory, thoracic and mediastinal disorders	Yes	3.752	420.518	417.712	3.28955	4.27947	3.749	3.998	3.464	4.614	204	218158	218362	2281	9751466	9753747	2485	9969624	9972109	1.9065	1.91297	199749	0.0583164	1.42999	2.39594	3.74899	3.24849	4.32659	4 (3.46-4.61)	3.75 (3.29-4.28)	1.91 (1.43)	3.75 (3.25)
respiratory disorder	10038738	Respiratory, thoracic and mediastinal disorders	Yes	5.037	45.2905	41.343	2.98657	8.49514	5.032	5.06	2.991	8.559	14	11151	11165	2471	9958473	9960944	2485	9969624	9972109	2.3311	2.42992	3.60722e+06	0.741104	0.708174	4.15167	5.03188	2.97472	8.51164	5.06 (2.99-8.56)	5.04 (2.99-8.5)	2.33 (0.71)	5.03 (2.97)
increased upper airway secretion	10038738	Respiratory, thoracic and mediastinal disorders	Yes	7.831	17.8431	11.675	2.52455	24.2913	7.817	7.839	2.524	24.349	3	1537	1540	2482	9968087	9970569	2485	9969624	9972109	2.96668	3.38021	2.604e+07	2.7704	0.0513028	6.70911	7.81738	2.51672	24.2822	7.84 (2.52-24.35)	7.83 (2.52-24.29)	2.97 (0.05)	7.82 (2.52)

## Sheet: Liver toxicity_Amiodarone
adverse event	soc_code	soc_name_en	is_ADR	PRR	Chi_square_cal	Chi_squared	PRR_lower	PRR_upper	RRR	ROR	ROR_lower_bound	ROR_upper_bound	DE	dE	E	De	de	e	D	d	N	BCPNN(IC)	BCPNN(E(IC))	BCPNN(gama value)	BCPNN(V(IC))	BCPNN(95%CI_lower)	BCPNN(95%CI_upper)	MGPS(EBGM)	MGPS(lower_95%CI)	MGPS(upper_95%CI)	ROR(95% CI)	PRR(95% CI)	IC(IC025)	EBGM(EBGM05)
hepatitis acute	10019805	Hepatobiliary disorders	Yes	13.303	314.757	302.708	9.16918	19.3005	13.152	13.34	9.185	19.376	28	2256	2284	9267	9960558	9969825	9295	9962814	9972109	3.71724	3.76708	4.75397e+06	0.386538	2.52363	5.01052	13.1522	9.0552	19.103	13.34 (9.19-19.38)	13.3 (9.17-19.3)	3.72 (2.52)	13.15 (9.06)
drug-induced liver injury	10019805	Hepatobiliary disorders	Yes	10.175	1091.49	1082.4	8.58822	12.055	10.088	10.308	8.679	12.242	133	14011	14144	9162	9948803	9957965	9295	9962814	9972109	3.33461	3.34516	774527	0.0843162	2.76441	3.9259	10.0883	8.49427	11.9814	10.31 (8.68-12.24)	10.18 (8.59-12.05)	3.33 (2.76)	10.09 (8.49)
mixed liver injury	10019805	Hepatobiliary disorders	Yes	13.878	153.387	140.924	8.03309	23.9757	13.714	13.897	8.038	24.026	13	1004	1017	9282	9961810	9971092	9295	9962814	9972109	3.77756	3.88291	1.06591e+07	0.800253	2.09377	5.67204	13.7139	7.93208	23.7101	13.9 (8.04-24.03)	13.88 (8.03-23.98)	3.78 (2.09)	13.71 (7.93)
hepatorenal syndrome	10019805	Hepatobiliary disorders	Yes	14.22	97.0426	84.422	7.08089	28.5569	14.047	14.232	7.082	28.597	8	603	611	9287	9962211	9971498	9295	9962814	9972109	3.8122	3.97961	1.77262e+07	1.24535	1.74771	6.21151	14.0471	6.99064	28.2264	14.23 (7.08-28.6)	14.22 (7.08-28.56)	3.81 (1.75)	14.05 (6.99)
hepatotoxicity	10019805	Hepatobiliary disorders	Yes	8.654	537.728	530.148	6.95142	10.7736	8.592	8.72	6.991	10.876	80	9909	9989	9215	9952905	9962120	9295	9962814	9972109	3.10303	3.12065	1.08883e+06	0.138526	2.37627	3.86503	8.59222	6.88878	10.7169	8.72 (6.99-10.88)	8.65 (6.95-10.77)	3.1 (2.38)	8.59 (6.89)
acute hepatic failure	10019805	Hepatobiliary disorders	Yes	8.982	358.972	351.088	6.82349	11.8233	8.916	9.026	6.847	11.899	51	6086	6137	9244	9956728	9965972	9295	9962814	9972109	3.15634	3.18396	1.76711e+06	0.215197	2.25617	4.11175	8.91562	6.76288	11.7536	9.03 (6.85-11.9)	8.98 (6.82-11.82)	3.16 (2.26)	8.92 (6.76)
hepatitis fulminant	10019805	Hepatobiliary disorders	Yes	12.168	111.492	100.712	6.7184	22.038	12.042	12.181	6.721	22.076	11	969	980	9284	9961845	9971129	9295	9962814	9972109	3.59002	3.71393	1.10413e+07	0.932033	1.78309	5.64476	12.0422	6.64429	21.8253	12.18 (6.72-22.08)	12.17 (6.72-22.04)	3.59 (1.78)	12.04 (6.64)
cholestatic liver injury	10019805	Hepatobiliary disorders	Yes	12.478	104.374	93.326	6.69188	23.2671	12.346	12.49	6.694	23.305	10	859	869	9285	9961955	9971240	9295	9962814	9972109	3.62594	3.76163	1.24522e+07	1.01707	1.74464	5.77863	12.3458	6.61657	23.0358	12.49 (6.69-23.3)	12.48 (6.69-23.27)	3.63 (1.74)	12.35 (6.62)
steatohepatitis	10019805	Hepatobiliary disorders	Yes	17.79	62.3515	46.916	6.62431	47.7761	17.516	17.797	6.624	47.816	4	241	245	9291	9962573	9971864	9295	9962814	9972109	4.13059	4.44649	4.42231e+07	2.25308	1.44443	7.44854	17.5159	6.5195	47.0596	17.8 (6.62-47.82)	17.79 (6.62-47.78)	4.13 (1.44)	17.52 (6.52)
hepatitis toxic	10019805	Hepatobiliary disorders	Yes	12.278	102.428	91.57	6.585	22.8928	12.15	12.29	6.587	22.93	10	873	883	9285	9961941	9971226	9295	9962814	9972109	3.60289	3.7386	1.22528e+07	1.01687	1.7218	5.7554	12.15	6.51204	22.6692	12.29 (6.59-22.93)	12.28 (6.59-22.89)	3.6 (1.72)	12.15 (6.51)
hepatocellular injury	10019805	Hepatobiliary disorders	Yes	8.235	277.707	270.563	6.1256	11.0708	8.18	8.269	6.143	11.132	44	5727	5771	9251	9957087	9966338	9295	9962814	9972109	3.03205	3.06407	1.87644e+06	0.248322	2.06743	4.06071	8.17973	6.076	11.0119	8.27 (6.14-11.13)	8.23 (6.13-11.07)	3.03 (2.07)	8.18 (6.08)
hepatic cirrhosis	10019805	Hepatobiliary disorders	Yes	7.442	266.02	259.65	5.60684	9.87782	7.398	7.476	5.624	9.937	48	6913	6961	9247	9955901	9965148	9295	9962814	9972109	2.88711	2.9165	1.55524e+06	0.227977	1.96156	3.87144	7.39788	5.56546	9.83362	7.48 (5.62-9.94)	7.44 (5.61-9.88)	2.89 (1.96)	7.4 (5.57)
cholestasis	10019805	Hepatobiliary disorders	Yes	7.431	237.837	231.482	5.5092	10.0232	7.387	7.461	5.524	10.078	43	6202	6245	9252	9956612	9965864	9295	9962814	9972109	2.88501	2.91779	1.73257e+06	0.253751	1.91031	3.92526	7.38709	5.46908	9.97775	7.46 (5.52-10.08)	7.43 (5.51-10.02)	2.89 (1.91)	7.39 (5.47)
hypertransaminasaemia	10019805	Hepatobiliary disorders	Yes	7.673	92.2168	85.703	4.69443	12.5414	7.626	7.685	4.698	12.571	16	2235	2251	9279	9960579	9969858	9295	9962814	9972109	2.93088	3.01754	4.79242e+06	0.655214	1.39864	4.63645	7.62574	4.6616	12.4747	7.68 (4.7-12.57)	7.67 (4.69-12.54)	2.93 (1.4)	7.63 (4.66)
hepatic cytolysis	10019805	Hepatobiliary disorders	Yes	6.465	114.84	109.465	4.36557	9.57406	6.432	6.479	4.371	9.606	25	4145	4170	9270	9958669	9967939	9295	9962814	9972109	2.68525	2.74133	2.58713e+06	0.42826	1.4325	4.05017	6.43193	4.33867	9.53513	6.48 (4.37-9.61)	6.46 (4.37-9.57)	2.69 (1.43)	6.43 (4.34)
non-alcoholic steatohepatitis	10019805	Hepatobiliary disorders	Yes	9.553	37.9523	29.941	3.96162	23.036	9.477	9.558	3.962	23.058	5	561	566	9290	9962253	9971543	9295	9962814	9972109	3.2445	3.50483	1.90448e+07	1.85985	0.777306	6.23235	9.47744	3.92844	22.8645	9.56 (3.96-23.06)	9.55 (3.96-23.04)	3.24 (0.78)	9.48 (3.93)
hepatic steatosis	10019805	Hepatobiliary disorders	Yes	4.957	84.9471	81.048	3.3983	7.23063	4.939	4.969	3.403	7.256	27	5838	5865	9268	9956976	9966244	9295	9962814	9972109	2.3042	2.35627	1.8374e+06	0.397179	1.09582	3.61671	4.93894	3.38221	7.21218	4.97 (3.4-7.26)	4.96 (3.4-7.23)	2.3 (1.1)	4.94 (3.38)
hepatic function abnormal	10019805	Hepatobiliary disorders	Yes	4.045	118.926	115.905	3.08307	5.30705	4.034	4.062	3.092	5.338	52	13778	13830	9243	9949036	9958279	9295	9962814	9972109	2.01215	2.03938	780722	0.210193	1.12244	2.95631	4.03384	3.06989	5.30048	4.06 (3.09-5.34)	4.04 (3.08-5.31)	2.01 (1.12)	4.03 (3.07)
hepatic failure	10019805	Hepatobiliary disorders	Yes	4.063	96.7231	93.69	3.00296	5.49724	4.051	4.077	3.009	5.524	42	11080	11122	9253	9951734	9960987	9295	9962814	9972109	2.01842	2.05208	969763	0.258809	1.03461	3.06954	4.05139	2.99028	5.48903	4.08 (3.01-5.52)	4.06 (3-5.5)	2.02 (1.03)	4.05 (2.99)
hepatic fibrosis	10019805	Hepatobiliary disorders	Yes	6.289	30.959	25.919	2.99247	13.217	6.258	6.293	2.993	13.233	7	1193	1200	9288	9961621	9970909	9295	9962814	9972109	2.64576	2.83705	8.96605e+06	1.38977	0.47928	5.19483	6.25827	2.97619	13.1598	6.29 (2.99-13.23)	6.29 (2.99-13.22)	2.65 (0.48)	6.26 (2.98)
liver injury	10019805	Hepatobiliary disorders	Yes	3.863	71.9372	69.108	2.76024	5.40634	3.852	3.873	2.764	5.427	34	9435	9469	9261	9953379	9962640	9295	9962814	9972109	1.94569	1.98721	1.13784e+06	0.317641	0.860015	3.1144	3.85223	2.74916	5.39791	3.87 (2.76-5.43)	3.86 (2.76-5.41)	1.95 (0.86)	3.85 (2.75)
liver disorder	10019805	Hepatobiliary disorders	Yes	3.484	100.819	98.352	2.6884	4.51504	3.476	3.5	2.696	4.543	57	17534	17591	9238	9945280	9954518	9295	9962814	9972109	1.79757	1.82242	613823	0.192073	0.945899	2.69895	3.47634	2.67821	4.51231	3.5 (2.7-4.54)	3.48 (2.69-4.52)	1.8 (0.95)	3.48 (2.68)
hepatitis cholestatic	10019805	Hepatobiliary disorders	Yes	5.016	28.8128	24.95	2.60671	9.65212	4.998	5.02	2.607	9.667	9	1923	1932	9286	9960891	9970177	9295	9962814	9972109	2.32127	2.47238	5.56537e+06	1.11041	0.364852	4.5799	4.99773	2.59557	9.62305	5.02 (2.61-9.67)	5.02 (2.61-9.65)	2.32 (0.36)	5 (2.6)
jaundice cholestatic	10019805	Hepatobiliary disorders	Yes	5.804	23.7332	19.191	2.60251	12.9438	5.778	5.807	2.603	12.958	6	1108	1114	9289	9961706	9970995	9295	9962814	9972109	2.53066	2.7516	9.65221e+06	1.58754	0.231648	5.27155	5.77835	2.58967	12.8933	5.81 (2.6-12.96)	5.8 (2.6-12.94)	2.53 (0.23)	5.78 (2.59)
jaundice	10019805	Hepatobiliary disorders	Yes	3.351	47.7277	45.409	2.32867	4.82216	3.344	3.358	2.331	4.838	29	9276	9305	9266	9953538	9962804	9295	9962814	9972109	1.74142	1.79002	1.15672e+06	0.37021	0.573121	3.00692	3.34364	2.32091	4.81704	3.36 (2.33-4.84)	3.35 (2.33-4.82)	1.74 (0.57)	3.34 (2.32)
mitochondrial aspartate aminotransferase increased	10022891	Investigations	Yes	4287.39	6856.63	6025.39	910.551	20187.4	858.277	4291.08	911.092	20210.2	8	2	10	9287	9962812	9972099	9295	9962814	9972109	9.7453	9.77757	3.56887e+09	2.23052	6.79058	12.7646	858.277	182.231	4042.33	4291.08 (911.09-20210.21)	4287.39 (910.55-20187.42)	9.75 (6.79)	858.28 (182.23)
liver scan abnormal	10022891	Investigations	Yes	141.565	863.024	743.216	64.3802	311.286	125.165	141.671	64.394	311.682	7	53	60	9288	9962761	9972049	9295	9962814	9972109	6.96769	7.13634	1.98249e+08	1.56149	4.63714	9.63553	125.165	56.8922	275.37	141.67 (64.39-311.68)	141.56 (64.38-311.29)	6.97 (4.64)	125.17 (56.89)
liver function test abnormal	10022891	Investigations	Yes	6.081	245.105	240.069	4.7015	7.86526	6.052	6.113	4.719	7.919	58	10223	10281	9237	9952591	9961828	9295	9962814	9972109	2.59752	2.62188	1.05287e+06	0.189294	1.75172	3.49204	6.05244	4.6719	7.84092	6.11 (4.72-7.92)	6.08 (4.7-7.87)	2.6 (1.75)	6.05 (4.67)
transaminases increased	10022891	Investigations	Yes	4.49	100.051	96.599	3.25307	6.19726	4.476	4.504	3.259	6.225	37	8832	8869	9258	9953982	9963240	9295	9962814	9972109	2.16213	2.20028	1.21591e+06	0.292828	1.11801	3.28255	4.47574	3.23857	6.18551	4.5 (3.26-6.22)	4.49 (3.25-6.2)	2.16 (1.12)	4.48 (3.24)
alanine aminotransferase increased	10022891	Investigations	Yes	3.646	120.777	118.147	2.84941	4.66529	3.637	3.664	2.859	4.696	63	18522	18585	9232	9944292	9953524	9295	9962814	9972109	1.86266	1.88514	581460	0.174203	1.05039	2.7199	3.63677	2.83743	4.66129	3.66 (2.86-4.7)	3.65 (2.85-4.67)	1.86 (1.05)	3.64 (2.84)
aspartate aminotransferase increased	10022891	Investigations	Yes	3.409	81.5871	79.197	2.56972	4.52238	3.402	3.422	2.576	4.546	48	15091	15139	9247	9947723	9956970	9295	9962814	9972109	1.76621	1.79571	712491	0.227121	0.842561	2.74885	3.40159	2.56039	4.51916	3.42 (2.58-4.55)	3.41 (2.57-4.52)	1.77 (0.84)	3.4 (2.56)
gamma-glutamyltransferase increased	10022891	Investigations	Yes	3.653	40.3576	37.753	2.38118	5.60411	3.644	3.659	2.383	5.619	21	6161	6182	9274	9956653	9965927	9295	9962814	9972109	1.86569	1.93241	1.73996e+06	0.504569	0.511753	3.35307	3.64442	2.37329	5.59635	3.66 (2.38-5.62)	3.65 (2.38-5.6)	1.87 (0.51)	3.64 (2.37)
blood lactate dehydrogenase increased	10022891	Investigations	Yes	3.852	31.5721	28.791	2.32106	6.39274	3.842	3.856	2.322	6.405	15	4174	4189	9280	9958640	9967920	9295	9962814	9972109	1.94173	2.03434	2.56639e+06	0.693518	0.368784	3.69989	3.84166	2.31293	6.38078	3.86 (2.32-6.4)	3.85 (2.32-6.39)	1.94 (0.37)	3.84 (2.31)
hepatic enzyme increased	10022891	Investigations	Yes	2.805	74.2975	72.503	2.19664	3.58185	2.8	2.817	2.202	3.603	64	24460	24524	9231	9938354	9947585	9295	9962814	9972109	1.48532	1.50748	440356	0.171406	0.679451	2.3355	2.7998	2.18885	3.58126	2.82 (2.2-3.6)	2.81 (2.2-3.58)	1.49 (0.68)	2.8 (2.19)
ischaemic hepatitis	10047065	Vascular disorders	Yes	24.422	197.669	175.411	12.6172	47.2714	23.9	24.445	12.621	47.345	9	395	404	9286	9962419	9971705	9295	9962814	9972109	4.57894	4.72722	2.70398e+07	1.13195	2.59936	6.85509	23.9	12.3398	46.2901	24.44 (12.62-47.34)	24.42 (12.62-47.27)	4.58 (2.6)	23.9 (12.34)
congestive hepatopathy	10007541	Cardiac disorders	Yes	20.563	146.097	127.515	10.2186	41.3792	20.195	20.58	10.221	41.438	8	417	425	9287	9962397	9971684	9295	9962814	9972109	4.33591	4.50229	2.56139e+07	1.25322	2.26334	6.74124	20.1948	10.0297	40.6622	20.58 (10.22-41.44)	20.56 (10.22-41.38)	4.34 (2.26)	20.19 (10.03)

## Sheet: Liver toxicity_Dronedarone
adverse event	soc_code	soc_name_en	is_ADR	PRR	Chi_square_cal	Chi_squared	PRR_lower	PRR_upper	RRR	ROR	ROR_lower_bound	ROR_upper_bound	DE	dE	E	De	de	e	D	d	N	BCPNN(IC)	BCPNN(E(IC))	BCPNN(gama value)	BCPNN(V(IC))	BCPNN(95%CI_lower)	BCPNN(95%CI_upper)	MGPS(EBGM)	MGPS(lower_95%CI)	MGPS(upper_95%CI)	ROR(95% CI)	PRR(95% CI)	IC(IC025)	EBGM(EBGM05)
hepatitis acute	10019805	Hepatobiliary disorders	Yes	12.334	72.6955	61.831	5.8794	25.8747	12.299	12.366	5.882	25.995	7	2277	2284	2478	9967347	9969825	2485	9969624	9972109	3.62045	3.81188	1.76094e+07	1.38867	1.45504	6.16871	12.2988	5.85039	25.8547	12.37 (5.88-26)	12.33 (5.88-25.87)	3.62 (1.46)	12.3 (5.85)
hepatic failure	10019805	Hepatobiliary disorders	Yes	6.503	83.7881	78.376	4.10247	10.3082	6.495	6.544	4.114	10.407	18	11104	11122	2467	9958520	9960987	2485	9969624	9972109	2.69923	2.77653	3.62836e+06	0.586228	1.24522	4.30784	6.49457	4.08342	10.3294	6.54 (4.11-10.41)	6.5 (4.1-10.31)	2.7 (1.25)	6.49 (4.08)
hepatic necrosis	10019805	Hepatobiliary disorders	Yes	11.964	30.0561	20.116	3.8547	37.1332	11.931	11.977	3.854	37.225	3	1006	1009	2482	9968618	9971100	2485	9969624	9972109	3.57669	3.98972	3.97711e+07	2.77416	0.658553	7.32088	11.9314	3.83894	37.0826	11.98 (3.85-37.23)	11.96 (3.85-37.13)	3.58 (0.66)	11.93 (3.84)
hepatocellular injury	10019805	Hepatobiliary disorders	Yes	4.872	21.5286	17.832	2.324	10.2136	4.868	4.883	2.324	10.258	7	5764	5771	2478	9963860	9966338	2485	9969624	9972109	2.28319	2.475	6.95822e+06	1.38575	0.120645	4.82936	4.86752	2.31701	10.2256	4.88 (2.32-10.26)	4.87 (2.32-10.21)	2.28 (0.12)	4.87 (2.32)
hepatitis	10019805	Hepatobiliary disorders	Yes	3.979	20.073	17.204	2.07209	7.64081	3.976	3.99	2.073	7.68	9	9074	9083	2476	9960550	9963026	2485	9969624	9972109	1.99141	2.14267	4.42386e+06	1.10917	0.036329	4.24902	3.97625	2.06576	7.65365	3.99 (2.07-7.68)	3.98 (2.07-7.64)	1.99 (0.04)	3.98 (2.07)
jaundice	10019805	Hepatobiliary disorders	Yes	3.884	19.274	16.497	2.02263	7.45833	3.881	3.895	2.023	7.497	9	9296	9305	2476	9960328	9962804	2485	9969624	9972109	1.95657	2.10784	4.31823e+06	1.10914	0.00152299	4.21416	3.88139	2.01649	7.47099	3.9 (2.02-7.5)	3.88 (2.02-7.46)	1.96 (0)	3.88 (2.02)
alanine aminotransferase increased	10022891	Investigations	Yes	6.487	139.256	133.821	4.54411	9.2606	6.478	6.554	4.571	9.396	30	18555	18585	2455	9951069	9953524	2485	9969624	9972109	2.69548	2.74212	2.18203e+06	0.361004	1.54045	3.9438	6.47768	4.51791	9.28755	6.55 (4.57-9.4)	6.49 (4.54-9.26)	2.7 (1.54)	6.48 (4.52)
gamma-glutamyltransferase increased	10022891	Investigations	Yes	7.803	71.077	64.444	4.43497	13.7288	7.79	7.836	4.441	13.824	12	6170	6182	2473	9963454	9965927	2485	9969624	9972109	2.96154	3.07621	6.51357e+06	0.855082	1.22679	4.92562	7.78956	4.41523	13.7427	7.84 (4.44-13.82)	7.8 (4.43-13.73)	2.96 (1.23)	7.79 (4.42)
aspartate aminotransferase increased	10022891	Investigations	Yes	6.37	108.646	103.341	4.2765	9.48835	6.362	6.423	4.295	9.604	24	15115	15139	2461	9954509	9956970	2485	9969624	9972109	2.66942	2.72764	2.67208e+06	0.446573	1.39111	4.06416	6.36172	4.2544	9.51286	6.42 (4.3-9.6)	6.37 (4.28-9.49)	2.67 (1.39)	6.36 (4.25)
hepatic enzyme increased	10022891	Investigations	Yes	5.734	136.932	132.233	4.12562	7.96941	5.727	5.802	4.155	8.101	35	24489	24524	2450	9945135	9947585	2485	9969624	9972109	2.51781	2.55782	1.65669e+06	0.311419	1.44172	3.67391	5.72713	4.10137	7.99734	5.8 (4.16-8.1)	5.73 (4.13-7.97)	2.52 (1.44)	5.73 (4.1)
transaminases increased	10022891	Investigations	Yes	5.889	52.7369	47.963	3.42296	10.1317	5.882	5.915	3.428	10.205	13	8856	8869	2472	9960768	9963240	2485	9969624	9972109	2.55632	2.66249	4.54008e+06	0.793909	0.880462	4.44452	5.88206	3.40919	10.1486	5.92 (3.43-10.2)	5.89 (3.42-10.13)	2.56 (0.88)	5.88 (3.41)
blood bilirubin increased	10022891	Investigations	Yes	5.036	35.5678	31.647	2.79152	9.0851	5.031	5.054	2.794	9.142	11	8763	8774	2474	9960861	9963335	2485	9969624	9972109	2.33085	2.45564	4.58455e+06	0.925294	0.531792	4.37948	5.03102	2.78146	9.09993	5.05 (2.79-9.14)	5.04 (2.79-9.09)	2.33 (0.53)	5.03 (2.78)
liver function test abnormal	10022891	Investigations	Yes	4.297	27.8268	24.627	2.38202	7.7515	4.294	4.312	2.384	7.799	11	10270	10281	2474	9959354	9961828	2485	9969624	9972109	2.10218	2.22699	3.91189e+06	0.925109	0.303334	4.15064	4.29356	2.37388	7.76563	4.31 (2.38-7.8)	4.3 (2.38-7.75)	2.1 (0.3)	4.29 (2.37)
