# Supplementary material for: Adverse drug reaction signals mining comparison of amiodarone and dronedarone: a pharmacovigilance study based on FAERS
Source: Front Pharmacol. 2024 Oct 22;15:1438292. doi: 10.3389/fphar.2024.1438292 (PMC11534617; doi:10.3389/fphar.2024.1438292)
Supplement: Supplementary file 3 [file Table1.XLSX]

## Sheet: PT_Amiodarone
adverse event	soc_code	soc_name_en	is_ADR	PRR	Chi_square_cal	Chi_squared	PRR_lower	PRR_upper	RRR	ROR	ROR_lower_bound	ROR_upper_bound	DE	dE	E	De	de	e	D	d	N	BCPNN(IC)	BCPNN(E(IC))	BCPNN(gama value)	BCPNN(V(IC))	BCPNN(95%CI_lower)	BCPNN(95%CI_upper)	MGPS(EBGM)	MGPS(lower_95%CI)	MGPS(upper_95%CI)	ROR(95% CI)	PRR(95% CI)	IC(IC025)	EBGM(EBGM05)
myxoedema coma	10027433	Metabolism and nutrition disorders	Yes	1348.1	72740	72144	1033.38	1758.65	597.659	1366.01	1045.48	1784.81	122	97	219	9173	9962717	9971890	9295	9962814	9972109	9.22318	9.22823	1.10609e+08	0.141061	8.47707	9.97939	597.659	457.421	780.892	1366.01 (1045.48-1784.81)	1348.1 (1033.38-1758.65)	9.22 (8.48)	597.66 (457.42)
electrocardiogram T wave alternans*	10022891	Investigations	Yes	689.044	7527.67	7527.67	381.275	1245.25	419.81	690.379	381.747	1248.53	18	28	46	9277	9962786	9972063	9295	9962814	9972109	8.71359	8.76041	3.69591e+08	0.816776	6.9529	10.5679	419.81	232.135	759.215	690.38 (381.75-1248.53)	689.04 (381.28-1245.25)	8.71 (6.95)	419.81 (232.13)
mitochondrial aspartate aminotransferase increased	10022891	Investigations	Yes	4287.39	6856.63	6025.39	910.551	20187.4	858.277	4291.08	911.092	20210.2	8	2	10	9287	9962812	9972099	9295	9962814	9972109	9.7453	9.77757	3.56887e+09	2.23052	6.79058	12.7646	858.277	182.231	4042.33	4291.08 (911.09-20210.21)	4287.39 (910.55-20187.42)	9.75 (6.79)	858.28 (182.23)
thyrotoxic crisis	10037175	Psychiatric disorders	Yes	284.309	22313.9	22090.3	228.271	354.103	224.915	287.391	230.31	358.617	100	377	477	9195	9962437	9971632	9295	9962814	9972109	7.81324	7.82442	2.86077e+07	0.133529	7.09358	8.55525	224.915	180.244	280.658	287.39 (230.31-358.62)	284.31 (228.27-354.1)	7.81 (7.09)	224.92 (180.24)
iodine overload	10027433	Metabolism and nutrition disorders	Yes	893.205	2430.57	1967.86	272.64	2926.26	487.658	893.686	272.691	2928.86	5	6	11	9290	9962808	9972098	9295	9962814	9972109	8.92972	9.06707	1.52902e+09	2.75999	5.74443	12.3897	487.658	148.8	1598.19	893.69 (272.69-2928.86)	893.2 (272.64-2926.26)	8.93 (5.74)	487.66 (148.8)
pulmonary toxicity	10038738	Respiratory, thoracic and mediastinal disorders	Yes	182.589	65445.6	65290.4	165.057	201.983	156.158	191.268	172.193	212.456	424	2489	2913	8871	9960325	9969196	9295	9962814	9972109	7.28686	7.28961	4.50146e+06	0.0309359	6.93783	7.64138	156.158	140.584	173.456	191.27 (172.19-212.46)	182.59 (165.06-201.98)	7.29 (6.94)	156.16 (140.58)
accessory cardiac pathway*	10007541	Cardiac disorders	Yes	584.644	2262.04	1899.83	216.258	1580.56	378.652	585.021	216.308	1582.23	6	11	17	9289	9962803	9972092	9295	9962814	9972109	8.56473	8.7045	8.92025e+08	2.19071	5.74429	11.6647	378.652	140.004	1024.09	585.02 (216.31-1582.23)	584.64 (216.26-1580.56)	8.56 (5.74)	378.65 (140)
hyperthyroidism	10027433	Metabolism and nutrition disorders	Yes	165.673	107520	107377	153.896	178.352	143.627	180.294	166.535	195.19	758	4904	5662	8537	9957910	9966447	9295	9962814	9972109	7.16619	7.16768	2.37454e+06	0.0176716	6.90181	7.43355	143.627	132.666	155.494	180.29 (166.54-195.19)	165.67 (153.9-178.35)	7.17 (6.9)	143.63 (132.67)
thyroiditis*	10014698	Endocrine disorders	Yes	171.111	25962.1	25815.4	146.266	200.177	147.693	174.432	148.711	204.601	178	1115	1293	9117	9961699	9970816	9295	9962814	9972109	7.20645	7.21327	9.77261e+06	0.0713609	6.679	7.74754	147.693	125.915	173.237	174.43 (148.71-204.6)	171.11 (146.27-200.18)	7.21 (6.68)	147.69 (125.91)
electrocardiogram RR interval prolonged	10022891	Investigations	Yes	372.816	2201	2201	166.807	833.249	276.864	373.136	166.865	834.394	8	23	31	9287	9962791	9972078	9295	9962814	9972109	8.11303	8.237	4.46109e+08	1.57217	5.72928	10.7447	276.864	123.812	619.112	373.14 (166.86-834.39)	372.82 (166.81-833.25)	8.11 (5.73)	276.86 (123.81)
corneal deposits	10015919	Eye disorders	Yes	190.009	6228.59	6068.93	135.253	266.933	161.548	190.806	135.654	268.379	39	220	259	9256	9962594	9971850	9295	9962814	9972109	7.33582	7.36663	4.86084e+07	0.319507	6.23613	8.49713	161.548	114.854	227.227	190.81 (135.65-268.38)	190.01 (135.25-266.93)	7.34 (6.24)	161.55 (114.85)
cornea verticillata*	10015919	Eye disorders	Yes	216.336	3923.63	3746.34	136.89	341.89	180.173	216.847	137.089	343.007	22	109	131	9273	9962705	9971978	9295	9962814	9972109	7.49324	7.54624	9.74798e+07	0.564575	6.04348	9.04901	180.173	113.904	284.996	216.85 (137.09-343.01)	216.34 (136.89-341.89)	7.49 (6.04)	180.17 (113.9)
secondary hyperthyroidism	10027433	Metabolism and nutrition disorders	Yes	282.065	2217.22	2000.09	140.588	565.914	223.51	282.368	140.655	566.858	10	38	48	9285	9962776	9972061	9295	9962814	9972109	7.80419	7.91179	2.74588e+08	1.22959	5.69405	10.1295	223.51	111.336	448.7	282.37 (140.66-566.86)	282.06 (140.59-565.91)	7.8 (5.69)	223.51 (111.34)
device pacing issue	10077536	Product issues	Yes	262.007	2298.32	2093.18	135.563	506.388	210.738	262.316	135.638	507.304	11	45	56	9284	9962769	9972053	9295	9962814	9972109	7.7193	7.81915	2.32828e+08	1.11438	5.70786	9.93043	210.738	108.968	407.554	262.32 (135.64-507.3)	262.01 (135.56-506.39)	7.72 (5.71)	210.74 (108.97)
toxic nodular goitre	10027433	Metabolism and nutrition disorders	Yes	306.242	1893.09	1662.91	139.615	671.733	238.41	306.505	139.662	672.663	8	28	36	9287	9962786	9972073	9295	9962814	9972109	7.8973	8.02754	3.69193e+08	1.52557	5.55727	10.4978	238.41	108.634	523.221	306.5 (139.66-672.66)	306.24 (139.62-671.73)	7.9 (5.56)	238.41 (108.63)
lymphoid tissue hyperplasia	10005329	Blood and lymphatic system disorders	Yes	192.383	3389.78	3229.31	120.956	305.989	163.259	192.816	121.12	306.952	21	117	138	9274	9962697	9971971	9295	9962814	9972109	7.35102	7.40756	9.08612e+07	0.582174	5.88156	8.93357	163.259	102.554	259.899	192.82 (121.12-306.95)	192.38 (120.96-305.99)	7.35 (5.88)	163.26 (102.55)
urine iodine increased*	10022891	Investigations	Yes	382.802	1402.97	1135.51	137.908	1062.58	282.328	383.008	137.926	1063.58	5	14	19	9290	9962800	9972090	9295	9962814	9972109	8.14123	8.33011	7.13544e+08	2.39215	5.2368	11.4234	282.328	101.67	784	383.01 (137.93-1063.58)	382.8 (137.91-1062.58)	8.14 (5.24)	282.33 (101.67)
tracheal compression*	10038738	Respiratory, thoracic and mediastinal disorders	Yes	428.739	1219.26	932.624	134.488	1366.79	306.528	428.923	134.498	1367.87	4	10	14	9291	9962804	9972095	9295	9962814	9972109	8.25987	8.48211	9.72909e+08	2.94391	5.05055	11.9137	306.528	96.1181	977.539	428.92 (134.5-1367.87)	428.74 (134.49-1366.79)	8.26 (5.05)	306.53 (96.12)
myxoedema	10040785	Skin and subcutaneous tissue disorders	Yes	203.281	1861.18	1694.88	106.734	387.16	171.034	203.521	106.791	387.866	11	58	69	9284	9962756	9972040	9295	9962814	9972109	7.41814	7.52275	1.81527e+08	1.07843	5.4458	9.5997	171.034	89.7446	325.952	203.52 (106.79-387.87)	203.28 (106.73-387.16)	7.42 (5.45)	171.03 (89.74)
arteriosclerotic gangrene*	10021881	Infections and infestations	Yes	535.923	1067.85	740.732	134.05	2142.59	357.616	536.096	134.053	2143.92	3	6	9	9292	9962808	9972100	9295	9962814	9972109	8.48227	8.74514	1.52869e+09	3.86351	4.81398	12.6763	357.616	89.4232	1430.15	536.1 (134.05-2143.92)	535.92 (134.05-2142.59)	8.48 (4.81)	357.62 (89.42)
keratopathy*	10015919	Eye disorders	Yes	145.097	3907.39	3781.39	99.7689	211.019	127.916	145.579	99.99	211.954	31	229	260	9264	9962585	9971849	9295	9962814	9972109	6.99906	7.03917	4.6666e+07	0.388314	5.79287	8.28546	127.916	87.8584	186.238	145.58 (99.99-211.95)	145.1 (99.77-211.02)	7 (5.79)	127.92 (87.86)
toxic goitre	10027433	Metabolism and nutrition disorders	Yes	297.735	1157.24	936.468	110.563	801.772	233.228	297.895	110.576	802.537	5	18	23	9290	9962796	9972086	9295	9962814	9972109	7.86559	8.06707	5.63324e+08	2.30019	5.0338	11.1003	233.228	86.572	628.322	297.9 (110.58-802.54)	297.74 (110.56-801.77)	7.87 (5.03)	233.23 (86.57)
protein bound iodine increased*	10022891	Investigations	Yes	3215.54	2410.16	1672.89	334.497	30911.2	804.635	3216.58	334.544	30926.8	3	1	4	9292	9962813	9972105	9295	9962814	9972109	9.65219	9.74514	5.35042e+09	4.96703	5.28778	14.2025	804.635	83.687	7736.41	3216.58 (334.54-30926.78)	3215.54 (334.5-30911.15)	9.65 (5.29)	804.63 (83.69)
goitre congenital*	10010331	Congenital, familial and genetic disorders	Yes	282.065	1108.61	897.075	105.341	755.267	223.51	282.216	105.353	755.99	5	19	24	9290	9962795	9972085	9295	9962814	9972109	7.80419	8.00818	5.35158e+08	2.28179	4.98706	11.0293	223.51	83.4377	598.729	282.22 (105.35-755.99)	282.06 (105.34-755.27)	7.8 (4.99)	223.51 (83.44)
thyroiditis acute*	10014698	Endocrine disorders	Yes	175.393	1341.14	1195.33	86.7091	354.78	150.869	175.562	86.742	355.331	9	55	64	9286	9962759	9972045	9295	9962814	9972109	7.23715	7.36663	1.9121e+08	1.27448	5.10878	9.62449	150.869	74.5414	305.353	175.56 (86.74-355.33)	175.39 (86.71-354.78)	7.24 (5.11)	150.87 (74.54)
thyroxine free increased	10022891	Investigations	Yes	126.423	2560.02	2448.95	82.1046	194.664	113.19	126.734	82.228	195.33	23	195	218	9272	9962619	9971891	9295	9962814	9972109	6.82261	6.87725	5.47139e+07	0.511373	5.44704	8.30746	113.19	73.4402	174.455	126.73 (82.23-195.33)	126.42 (82.1-194.66)	6.82 (5.45)	113.19 (73.44)
fasting*	10041244	Social circumstances	Yes	233.01	948.812	767.642	88.6027	612.777	191.58	233.135	88.612	613.368	5	23	28	9290	9962791	9972081	9295	9962814	9972109	7.5818	7.79405	4.45965e+08	2.22091	4.81351	10.7746	191.58	72.8176	504.038	233.14 (88.61-613.37)	233.01 (88.6-612.78)	7.58 (4.81)	191.58 (72.82)
BRASH syndrome*	10027433	Metabolism and nutrition disorders	Yes	102.649	3950.23	3950.23	75.1206	140.265	93.765	103.121	75.3664	141.098	43	449	492	9252	9962365	9971617	9295	9962814	9972109	6.55098	6.58106	2.38825e+07	0.274368	5.53346	7.62866	93.765	68.5283	128.296	103.12 (75.37-141.1)	102.65 (75.12-140.27)	6.55 (5.53)	93.77 (68.53)
tachycardia induced cardiomyopathy*	10007541	Cardiac disorders	Yes	158.141	1224.65	1091.42	78.5637	318.322	137.937	158.294	78.593	318.818	9	61	70	9286	9962753	9972039	9295	9962814	9972109	7.10787	7.23925	1.72706e+08	1.26013	4.99414	9.48436	137.937	68.4862	277.819	158.29 (78.59-318.82)	158.14 (78.56-318.32)	7.11 (4.99)	137.94 (68.49)
infusion site phlebitis	10047065	Vascular disorders	Yes	158.792	1092.54	959.307	75.592	333.566	138.432	158.928	75.615	334.038	8	54	62	9287	9962760	9972047	9295	9962814	9972109	7.11303	7.25972	1.94666e+08	1.40248	4.89119	9.62824	138.432	65.8629	290.958	158.93 (75.61-334.04)	158.79 (75.59-333.57)	7.11 (4.89)	138.43 (65.86)
hypothyroidic goitre	10027433	Metabolism and nutrition disorders	Yes	292.322	684.339	474.405	81.5645	1047.66	229.896	292.416	81.564	1048.34	3	11	14	9292	9962803	9972095	9295	9962814	9972109	7.84484	8.16018	8.91737e+08	3.49567	4.42084	11.8995	229.896	64.1253	824.199	292.42 (81.56-1048.34)	292.32 (81.56-1047.66)	7.84 (4.42)	229.9 (64.13)
atrial conduction time prolongation	10007541	Cardiac disorders	Yes	247.349	598.05	414.483	70.4963	867.869	201.159	247.429	70.496	868.435	3	13	16	9292	9962801	9972093	9295	9962814	9972109	7.65219	7.97961	7.64346e+08	3.40912	4.28685	11.6724	201.159	57.3128	706.034	247.43 (70.5-868.43)	247.35 (70.5-867.87)	7.65 (4.29)	201.16 (57.31)
liver scan abnormal	10022891	Investigations	Yes	141.565	863.024	743.216	64.3802	311.286	125.165	141.671	64.394	311.682	7	53	60	9288	9962761	9972049	9295	9962814	9972109	6.96769	7.13634	1.98249e+08	1.56149	4.63714	9.63553	125.165	56.8922	275.37	141.67 (64.39-311.68)	141.56 (64.38-311.29)	6.97 (4.64)	125.17 (56.89)
torsade de pointes	10007541	Cardiac disorders	Yes	64.586	10808.5	10748.5	55.7124	74.873	60.972	65.863	56.655	76.568	183	3037	3220	9112	9959777	9968889	9295	9962814	9972109	5.93008	5.93734	3.59191e+06	0.0645837	5.42908	6.44561	60.9723	52.4481	70.882	65.86 (56.66-76.57)	64.59 (55.71-74.87)	5.93 (5.43)	60.97 (52.45)
nephroangiosclerosis*	10038359	Renal and urinary disorders	Yes	133.981	703.941	590.597	57.3537	312.986	119.205	134.067	57.362	313.339	6	48	54	9289	9962766	9972055	9295	9962814	9972109	6.8973	7.09307	2.18455e+08	1.77828	4.42602	9.76011	119.205	51.0037	278.605	134.07 (57.36-313.34)	133.98 (57.35-312.99)	6.9 (4.43)	119.21 (51)
scrotal haematocoele*	10038604	Reproductive system and breast disorders	Yes	144.844	629.227	508.781	56.9396	368.457	127.72	144.922	56.945	368.818	5	37	42	9290	9962777	9972067	9295	9962814	9972109	6.99684	7.22577	2.81662e+08	2.09702	4.32955	10.122	127.72	50.1857	325.04	144.92 (56.94-368.82)	144.84 (56.94-368.46)	7 (4.33)	127.72 (50.19)
neuromyopathy*	10028395	Musculoskeletal and connective tissue disorders	Yes	77.483	2112.28	2041.49	53.5204	112.174	72.327	77.731	53.631	112.659	30	415	445	9265	9962399	9971664	9295	9962814	9972109	6.17646	6.22037	2.57982e+07	0.381901	4.98441	7.45633	72.3267	49.903	104.827	77.73 (53.63-112.66)	77.48 (53.52-112.17)	6.18 (4.98)	72.33 (49.9)
Electrocardiogram P wave abnormal*	10022891	Investigations	Yes	88.8271	1202.91	1202.91	52.4816	150.343	82.1056	88.969	52.5241	150.702	15	181	196	9280	9962633	9971913	9295	9962814	9972109	6.35941	6.44502	5.88719e+07	0.7469	4.71655	8.17349	82.1056	48.4722	139.076	88.97 (52.52-150.7)	88.83 (52.48-150.34)	6.36 (4.72)	82.11 (48.47)
electrocardiogram U-wave abnormality*	10022891	Investigations	Yes	123.675	654.573	549.114	53.1348	287.862	110.984	123.754	53.143	288.187	6	52	58	9289	9962762	9972051	9295	9962814	9972109	6.79421	6.99178	2.01968e+08	1.76468	4.33496	9.64861	110.984	47.659	258.45	123.75 (53.14-288.19)	123.67 (53.13-287.86)	6.79 (4.33)	110.98 (47.66)
hereditary ataxia*	10018065	General disorders and administration site conditions	Yes	178.641	454.235	314.613	52.6293	606.366	153.264	178.698	52.628	606.766	3	18	21	9292	9962796	9972088	9295	9962814	9972109	7.25987	7.60764	5.63203e+08	3.26159	3.99567	11.2196	153.264	45.1376	520.404	178.7 (52.63-606.77)	178.64 (52.63-606.37)	7.26 (4)	153.26 (45.14)
systemic-pulmonary artery shunt*	10042613	Surgical and medical procedures	Yes	178.641	454.235	314.613	52.6293	606.366	153.264	178.698	52.628	606.766	3	18	21	9292	9962796	9972088	9295	9962814	9972109	7.25987	7.60764	5.63203e+08	3.26159	3.99567	11.2196	153.264	45.1376	520.404	178.7 (52.63-606.77)	178.64 (52.63-606.37)	7.26 (4)	153.26 (45.14)
ilium fracture*	10028395	Musculoskeletal and connective tissue disorders	Yes	105.675	660.661	568.732	48.6263	229.654	96.281	105.754	48.637	229.948	7	71	78	9288	9962743	9972031	9295	9962814	9972109	6.58918	6.76329	1.48687e+08	1.52027	4.29731	9.22928	96.2811	44.2801	209.35	105.75 (48.64-229.95)	105.67 (48.63-229.65)	6.59 (4.3)	96.28 (44.28)
Long QT syndrome	10007541	Cardiac disorders	Yes	54.0742	5009.73	5009.73	44.3232	65.9704	51.5252	54.6572	44.708	66.8206	101	2002	2103	9194	9960812	9970006	9295	9962814	9972109	5.68721	5.70058	5.39935e+06	0.114617	5.02348	6.37768	51.5252	42.1461	62.9916	54.66 (44.71-66.82)	54.07 (44.32-65.97)	5.69 (5.02)	51.53 (42.15)
pacemaker generated rhythm	10042613	Surgical and medical procedures	Yes	160.777	414.218	286.824	47.7833	540.968	139.937	160.829	47.782	541.326	3	20	23	9292	9962794	9972086	9295	9962814	9972109	7.12863	7.48211	5.09564e+08	3.21979	3.89336	11.0709	139.937	41.5753	471.007	160.83 (47.78-541.33)	160.78 (47.78-540.97)	7.13 (3.89)	139.94 (41.58)
arteriosclerotic retinopathy*	10047065	Vascular disorders	Yes	122.497	432.583	330.329	43.5453	344.596	110.036	122.549	43.546	344.88	4	35	39	9291	9962779	9972070	9295	9962814	9972109	6.78183	7.06707	2.97278e+08	2.48411	3.91486	10.2193	110.036	39.0998	309.664	122.55 (43.55-344.88)	122.5 (43.55-344.6)	6.78 (3.91)	110.04 (39.1)
pulmonary fibrosis	10038738	Respiratory, thoracic and mediastinal disorders	Yes	45.777	10844	10801	40.4817	51.765	43.943	47.055	41.472	53.39	258	6041	6299	9037	9956773	9965810	9295	9962814	9972109	5.45755	5.46275	1.82105e+06	0.0455424	5.03593	5.88956	43.9426	38.7289	49.8582	47.06 (41.47-53.39)	45.78 (40.48-51.76)	5.46 (5.04)	43.94 (38.73)
alveolar proteinosis*	10021428	Immune system disorders	Yes	69.003	944.484	881.615	40.9536	116.264	64.89	69.113	40.986	116.541	15	233	248	9280	9962581	9971861	9295	9962814	9972109	6.01992	6.10707	4.57893e+07	0.735202	4.39219	7.82195	64.8899	38.482	109.42	69.11 (40.99-116.54)	69 (40.95-116.26)	6.02 (4.39)	64.89 (38.48)
acute interstitial pneumonitis	10038738	Respiratory, thoracic and mediastinal disorders	Yes	71.825	850.903	785.759	40.9797	125.887	67.377	71.924	41.006	126.154	13	194	207	9282	9962620	9971902	9295	9962814	9972109	6.07418	6.17399	5.49353e+07	0.842467	4.33827	8.00971	67.3768	38.4135	118.178	71.92 (41.01-126.15)	71.83 (40.98-125.89)	6.07 (4.34)	67.38 (38.41)
thyrotoxic periodic paralysis*	10027433	Metabolism and nutrition disorders	Yes	103.062	461.032	372.545	41.1755	257.964	94.109	103.117	41.179	258.218	5	52	57	9290	9962762	9972052	9295	9962814	9972109	6.55627	6.79405	2.01946e+08	2.03065	3.94404	9.64407	94.1093	37.5818	235.661	103.12 (41.18-258.22)	103.06 (41.18-257.96)	6.56 (3.94)	94.11 (37.58)
deposit eye	10015919	Eye disorders	Yes	82.45	597.723	524.417	40.1795	169.191	76.632	82.52	40.19	169.432	8	104	112	9287	9962710	9971997	9295	9962814	9972109	6.25987	6.41682	1.01968e+08	1.32497	4.11467	8.71897	76.6319	37.3227	157.342	82.52 (40.19-169.43)	82.45 (40.18-169.19)	6.26 (4.11)	76.63 (37.32)
congenital hypothyroidism*	10027433	Metabolism and nutrition disorders	Yes	77.173	631.233	562.113	39.2484	151.743	72.057	77.247	39.262	151.981	9	125	134	9286	9962689	9971975	9295	9962814	9972109	6.17106	6.31219	8.49822e+07	1.18645	4.1337	8.49067	72.0569	36.624	141.77	77.25 (39.26-151.98)	77.17 (39.25-151.74)	6.17 (4.13)	72.06 (36.62)
thyroxine increased	10022891	Investigations	Yes	67.971	806.675	744.869	38.8176	119.02	63.977	68.065	38.842	119.272	13	205	218	9282	9962609	9971891	9295	9962814	9972109	5.99948	6.09964	5.20018e+07	0.839802	4.26683	7.93245	63.9771	36.5097	112.109	68.06 (38.84-119.27)	67.97 (38.82-119.02)	6 (4.27)	63.98 (36.51)
laryngeal haematoma*	10047065	Vascular disorders	Yes	112.826	401.118	306.239	40.2761	316.061	102.176	112.874	40.277	316.323	4	38	42	9291	9962776	9972067	9295	9962814	9972109	6.67491	6.96274	2.7441e+08	2.46486	3.82276	10.1027	102.176	36.4596	286.341	112.87 (40.28-316.32)	112.83 (40.28-316.06)	6.67 (3.82)	102.18 (36.46)
mediastinal haemorrhage*	10047065	Vascular disorders	Yes	109.933	391.606	298.957	39.2928	307.569	99.8	109.98	39.294	307.824	4	39	43	9291	9962775	9972066	9295	9962814	9972109	6.64096	6.92957	2.6755e+08	2.45903	3.79331	10.0658	99.7997	35.6566	279.331	109.98 (39.29-307.82)	109.93 (39.29-307.57)	6.64 (3.79)	99.8 (35.66)
genital candidiasis*	10021881	Infections and infestations	Yes	90.834	409.525	330.826	36.4644	226.271	83.816	90.883	36.467	226.495	5	59	64	9290	9962755	9972045	9295	9962814	9972109	6.38916	6.62967	1.78386e+08	2.01016	3.79407	9.46527	83.8161	33.6319	208.884	90.88 (36.47-226.5)	90.83 (36.46-226.27)	6.39 (3.79)	83.82 (33.63)
aerophagia*	10017947	Gastrointestinal disorders	Yes	87.856	396.815	320.531	35.3102	218.596	81.276	87.903	35.313	218.813	5	61	66	9290	9962753	9972043	9295	9962814	9972109	6.34476	6.58595	1.72632e+08	2.00509	3.75392	9.41797	81.2763	32.6509	202.317	87.9 (35.31-218.81)	87.86 (35.31-218.6)	6.34 (3.75)	81.28 (32.65)
demyelinating polyneuropathy	10029205	Nervous system disorders	Yes	57.013	783.793	731.462	33.9308	95.7974	54.184	57.104	33.958	96.026	15	282	297	9280	9962532	9971812	9295	9962814	9972109	5.7598	5.8479	3.78611e+07	0.727915	4.14155	7.55426	54.1842	32.2215	91.1168	57.1 (33.96-96.03)	57.01 (33.93-95.8)	5.76 (4.14)	54.18 (32.22)
nodal rhythm*	10007541	Cardiac disorders	Yes	49.375	1087.45	1041.65	32.8107	74.3016	47.245	49.5	32.861	74.565	24	521	545	9271	9962293	9971564	9295	9962814	9972109	5.56208	5.61817	2.05461e+07	0.462803	4.25758	6.97876	47.2446	31.3633	71.1678	49.5 (32.86-74.56)	49.38 (32.81-74.3)	5.56 (4.26)	47.24 (31.36)
pulmonary alveolar haemorrhage*	10047065	Vascular disorders	Yes	40.802	2918.06	2879.8	32.5747	51.1072	39.343	41.139	32.784	51.624	78	2049	2127	9217	9960765	9969982	9295	9962814	9972109	5.29803	5.31557	5.2624e+06	0.146056	4.55123	6.07992	39.3428	31.3521	49.37	41.14 (32.78-51.62)	40.8 (32.57-51.11)	5.3 (4.55)	39.34 (31.35)
ventricular tachycardia	10007541	Cardiac disorders	Yes	36.98	6636.41	6601.63	32.1188	42.5769	35.78	37.755	32.696	43.597	196	5681	5877	9099	9957133	9966232	9295	9962814	9972109	5.16107	5.16802	1.92323e+06	0.0590774	4.6819	5.65413	35.7798	30.9853	41.3162	37.76 (32.7-43.6)	36.98 (32.12-42.58)	5.16 (4.68)	35.78 (30.99)
hypothyroidism	10027433	Metabolism and nutrition disorders	Yes	34.364	10872.1	10839.7	30.9358	38.1721	33.328	35.654	31.971	39.762	346	10792	11138	8949	9952022	9960971	9295	9962814	9972109	5.05865	5.06253	1.02946e+06	0.0339762	4.69388	5.43119	33.3278	29.885	37.1672	35.65 (31.97-39.76)	34.36 (30.94-38.17)	5.06 (4.69)	33.33 (29.89)
venous pressure jugular increased*	10022891	Investigations	Yes	67.594	432.022	371.594	31.4997	145.047	63.643	67.644	31.506	145.234	7	111	118	9288	9962703	9971991	9295	9962814	9972109	5.99194	6.17226	9.55844e+07	1.47332	3.74465	8.59986	63.6434	29.6426	136.644	67.64 (31.51-145.23)	67.59 (31.5-145.05)	5.99 (3.74)	63.64 (29.64)
factor V inhibition*	10005329	Blood and lymphatic system disorders	Yes	56.7115	519.799	519.799	30.0334	107.087	53.9119	56.7715	30.0456	107.27	10	189	199	9285	9962625	9971910	9295	9962814	9972109	5.75253	5.88265	5.63627e+07	1.05956	3.82395	7.94135	53.9119	28.5322	101.867	56.77 (30.05-107.27)	56.71 (30.03-107.09)	5.75 (3.82)	53.91 (28.53)
sinus bradycardia	10007541	Cardiac disorders	Yes	34.271	3632.07	3599.86	28.5185	41.1838	33.24	34.691	28.803	41.783	116	3628	3744	9179	9959186	9968365	9295	9962814	9972109	5.05484	5.06669	2.985e+06	0.0984484	4.43916	5.69422	33.2399	27.5983	40.0348	34.69 (28.8-41.78)	34.27 (28.52-41.18)	5.05 (4.44)	33.24 (27.6)
organising pneumonia*	10038738	Respiratory, thoracic and mediastinal disorders	Yes	35.765	2093.36	2059.81	27.9034	45.8416	34.643	36.007	28.045	46.228	64	1918	1982	9231	9960896	9970127	9295	9962814	9972109	5.11449	5.13597	5.61311e+06	0.176521	4.29568	5.97626	34.6429	26.9829	44.4774	36.01 (28.05-46.23)	35.76 (27.9-45.84)	5.11 (4.3)	34.64 (26.98)
oesophageal squamous cell carcinoma*	10017947	Gastrointestinal disorders	Yes	63.05	346.042	289.87	27.6829	143.601	59.603	63.09	27.686	143.764	6	102	108	9289	9962712	9972001	9295	9962814	9972109	5.8973	6.10624	1.03925e+08	1.67888	3.51481	8.69768	59.6026	26.1561	135.818	63.09 (27.69-143.76)	63.05 (27.68-143.6)	5.9 (3.51)	59.6 (26.16)
computerised tomogram thorax abnormal	10022891	Investigations	Yes	49.126	495.898	450.906	26.853	89.8732	47.017	49.183	26.866	90.04	11	240	251	9284	9962574	9971858	9295	9962814	9972109	5.55512	5.67476	4.44401e+07	0.964575	3.7105	7.63901	47.0172	25.6827	86.0741	49.18 (26.87-90.04)	49.13 (26.85-89.87)	5.56 (3.71)	47.02 (25.68)
mediastinal haematoma*	10047065	Vascular disorders	Yes	66.99	305.91	246.901	27.1467	165.311	63.109	67.026	27.149	165.476	5	80	85	9290	9962734	9972024	9295	9962814	9972109	5.97977	6.22577	1.32138e+08	1.9687	3.41956	9.03198	63.1086	25.5622	155.804	67.03 (27.15-165.48)	66.99 (27.15-165.31)	5.98 (3.42)	63.11 (25.56)
potter's syndrome*	10038359	Renal and urinary disorders	Yes	59.547	327.209	274.046	26.1781	135.451	56.466	59.585	26.182	135.605	6	108	114	9289	9962706	9971995	9295	9962814	9972109	5.8193	6.02894	9.82046e+07	1.6736	3.44158	8.61629	56.4656	24.811	128.506	59.58 (26.18-135.6)	59.55 (26.18-135.45)	5.82 (3.44)	56.47 (24.81)
cardioactive drug level increased	10022891	Investigations	Yes	42.76	588.303	548.793	25.5322	71.6124	41.158	42.827	25.552	71.783	15	376	391	9280	9962438	9971718	9295	9962814	9972109	5.36309	5.45236	2.84209e+07	0.719035	3.75644	7.14828	41.1578	24.5558	68.9844	42.83 (25.55-71.78)	42.76 (25.53-71.61)	5.36 (3.76)	41.16 (24.56)
cardiac arrest neonatal	10036585	Pregnancy, puerperium and perinatal conditions	Yes	71.456	260.516	198.596	25.9753	196.57	67.053	71.487	25.976	196.735	4	60	64	9291	9962754	9972045	9295	9962814	9972109	6.06723	6.36663	1.75443e+08	2.378	3.28248	9.45078	67.0529	24.3648	184.533	71.49 (25.98-196.74)	71.46 (25.98-196.57)	6.07 (3.28)	67.05 (24.36)
blood lactic acid*	10022891	Investigations	Yes	66.99	244.728	186.509	24.4001	183.92	63.109	67.019	24.401	184.074	4	64	68	9291	9962750	9972041	9295	9962814	9972109	5.97977	6.28048	1.64646e+08	2.36816	3.20271	9.35824	63.1086	22.977	173.334	67.02 (24.4-184.07)	66.99 (24.4-183.92)	5.98 (3.2)	63.11 (22.98)
atrial tachycardia	10007541	Cardiac disorders	Yes	36.481	700.869	666.942	23.6259	56.3307	35.313	36.561	23.655	56.509	21	617	638	9274	9962197	9971471	9295	9962814	9972109	5.14213	5.20683	1.73489e+07	0.520054	3.76454	6.64913	35.3131	22.8478	54.5794	36.56 (23.66-56.51)	36.48 (23.63-56.33)	5.14 (3.76)	35.31 (22.85)
coagulation factor V level decreased*	10022891	Investigations	Yes	48.1729	353.661	353.661	23.7296	97.7947	46.1439	48.2135	23.7357	97.9343	8	178	186	9287	9962636	9971923	9295	9962814	9972109	5.52807	5.6901	5.98135e+07	1.28633	3.42177	7.95843	46.1439	22.7169	93.7305	48.21 (23.74-97.93)	48.17 (23.73-97.79)	5.53 (3.42)	46.14 (22.72)
tachyarrhythmia	10007541	Cardiac disorders	Yes	34.576	821.297	789.061	23.4097	51.0685	33.526	34.67	23.448	51.262	26	806	832	9269	9962008	9971277	9295	9962814	9972109	5.06723	5.11979	1.32929e+07	0.423143	3.8188	6.42078	33.5265	22.6751	49.5709	34.67 (23.45-51.26)	34.58 (23.41-51.07)	5.07 (3.82)	33.53 (22.68)
wolff-Parkinson-White syndrome*	10007541	Cardiac disorders	Yes	41.4908	456.523	456.523	23.317	73.8299	39.9819	41.5432	23.3296	73.9761	12	310	322	9283	9962504	9971787	9295	9962814	9972109	5.32127	5.43212	3.44412e+07	0.884211	3.55147	7.31277	39.9819	22.4528	71.1959	41.54 (23.33-73.98)	41.49 (23.32-73.83)	5.32 (3.55)	39.98 (22.45)
optic ischaemic neuropathy*	10015919	Eye disorders	Yes	34.763	762.329	729.945	23.1627	52.1729	33.702	34.85	23.197	52.357	24	740	764	9271	9962074	9971345	9295	9962814	9972109	5.07476	5.13161	1.44738e+07	0.457017	3.77955	6.48367	33.702	22.4329	50.6321	34.85 (23.2-52.36)	34.76 (23.16-52.17)	5.07 (3.78)	33.7 (22.43)
antisynthetase syndrome*	10028395	Musculoskeletal and connective tissue disorders	Yes	63.991	234.054	178.337	23.3388	175.452	60.442	64.018	23.339	175.598	4	67	71	9291	9962747	9972038	9295	9962814	9972109	5.91748	6.21908	1.57382e+08	2.36149	3.14565	9.29251	60.4421	22.0354	165.79	64.02 (23.34-175.6)	63.99 (23.34-175.45)	5.92 (3.15)	60.44 (22.04)
ventricular arrhythmia	10007541	Cardiac disorders	Yes	30.052	1311.55	1283.41	22.5743	40.0067	29.259	30.203	22.655	40.265	48	1712	1760	9247	9961102	9970349	9295	9962814	9972109	4.87083	4.8996	6.27724e+06	0.232659	3.93491	5.8643	29.2595	21.9472	39.008	30.2 (22.66-40.26)	30.05 (22.57-40.01)	4.87 (3.93)	29.26 (21.95)
injection site phlebitis	10018065	General disorders and administration site conditions	Yes	63.05	230.694	175.765	23.0052	172.8	59.603	63.077	23.005	172.944	4	68	72	9291	9962746	9972037	9295	9962814	9972109	5.8973	6.19918	1.55101e+08	2.35939	3.12711	9.27124	59.6026	21.7384	163.419	63.08 (23-172.94)	63.05 (23.01-172.8)	5.9 (3.13)	59.6 (21.74)
jugular vein distension*	10007541	Cardiac disorders	Yes	45.854	336.616	294.937	22.6039	93.0189	44.014	45.893	22.61	93.153	8	187	195	9287	9962627	9971914	9295	9962814	9972109	5.4599	5.62229	5.69501e+07	1.28362	3.35635	7.88823	44.0142	21.6843	89.3389	45.89 (22.61-93.15)	45.85 (22.6-93.02)	5.46 (3.36)	44.01 (21.68)
therapeutic drug monitoring analysis not performed*	10022117	Injury, poisoning and procedural complications	Yes	45.854	336.616	294.937	22.6039	93.0189	44.014	45.893	22.61	93.153	8	187	195	9287	9962627	9971914	9295	9962814	9972109	5.4599	5.62229	5.69501e+07	1.28362	3.35635	7.88823	44.0142	21.6843	89.3389	45.89 (22.61-93.15)	45.85 (22.6-93.02)	5.46 (3.36)	44.01 (21.68)
goitre	10027433	Metabolism and nutrition disorders	Yes	30.335	1076.06	1047.69	22.0804	41.6755	29.528	30.459	22.142	41.9	39	1378	1417	9256	9961436	9970692	9295	9962814	9972109	4.88401	4.91936	7.79004e+06	0.284846	3.85194	5.98678	29.5279	21.465	40.6195	30.46 (22.14-41.9)	30.34 (22.08-41.68)	4.88 (3.85)	29.53 (21.46)
diffuse alveolar damage	10038738	Respiratory, thoracic and mediastinal disorders	Yes	38.071	453.186	418.06	21.9036	66.1718	36.799	38.123	21.917	66.312	13	366	379	9282	9962448	9971730	9295	9962814	9972109	5.20161	5.30457	2.9189e+07	0.818453	3.4952	7.11394	36.7995	21.1562	64.0097	38.12 (21.92-66.31)	38.07 (21.9-66.17)	5.2 (3.5)	36.8 (21.16)
alveolitis	10038738	Respiratory, thoracic and mediastinal disorders	Yes	37.051	474.71	440.469	21.7557	63.0997	35.847	37.106	21.771	63.242	14	405	419	9281	9962409	9971690	9295	9962814	9972109	5.16378	5.25972	2.6388e+07	0.763138	3.51256	7.00687	35.8469	21.0323	61.0965	37.11 (21.77-63.24)	37.05 (21.76-63.1)	5.16 (3.51)	35.85 (21.03)
potentiating drug interaction	10018065	General disorders and administration site conditions	Yes	29.795	1029.04	1001.18	21.5988	41.1014	29.016	29.914	21.657	41.318	38	1367	1405	9257	9961447	9970704	9295	9962814	9972109	4.8588	4.89509	7.85183e+06	0.291986	3.81438	5.97581	29.0165	21.0075	40.0789	29.91 (21.66-41.32)	29.8 (21.6-41.1)	4.86 (3.81)	29.02 (21.01)
lung consolidation*	10038738	Respiratory, thoracic and mediastinal disorders	Yes	31.916	698.012	668.283	21.2769	47.875	31.022	31.996	21.309	48.044	24	806	830	9271	9962008	9971279	9295	9962814	9972109	4.95522	5.01222	1.32901e+07	0.455871	3.66186	6.36259	31.0221	20.6599	46.5816	32 (21.31-48.04)	31.92 (21.28-47.88)	4.96 (3.66)	31.02 (20.66)
sinoatrial block	10007541	Cardiac disorders	Yes	41.402	341.646	303.818	21.2809	80.5478	39.899	41.441	21.288	80.674	9	233	242	9286	9962581	9971867	9295	9962814	9972109	5.31829	5.46419	4.57597e+07	1.15012	3.31932	7.60906	39.8993	20.4957	77.6724	41.44 (21.29-80.67)	41.4 (21.28-80.55)	5.32 (3.32)	39.9 (20.5)
interstitial lung disease	10021428	Immune system disorders	Yes	22.851	7685.69	7664.25	20.6714	25.2604	22.395	23.769	21.413	26.384	375	17590	17965	8920	9945224	9954144	9295	9962814	9972109	4.48507	4.48868	633680	0.031147	4.13571	4.84165	22.3945	20.175	24.8582	23.77 (21.41-26.38)	22.85 (20.67-25.26)	4.49 (4.14)	22.39 (20.17)
halo vision*	10015919	Eye disorders	Yes	35.365	420.27	387.629	20.3605	61.427	34.268	35.414	20.373	61.558	13	394	407	9282	9962420	9971702	9295	9962814	9972109	5.09878	5.202	2.71199e+07	0.81646	3.39484	7.00917	34.2678	19.714	59.5659	35.41 (20.37-61.56)	35.37 (20.36-61.43)	5.1 (3.39)	34.27 (19.71)
thyroid disorder	10014698	Endocrine disorders	Yes	23.511	2827.93	2805.91	19.8363	27.8664	23.028	23.84	20.065	28.325	134	6109	6243	9161	9956705	9965866	9295	9962814	9972109	4.52529	4.53563	1.77641e+06	0.0846934	3.95359	5.11768	23.0276	19.3813	27.36	23.84 (20.07-28.32)	23.51 (19.84-27.87)	4.53 (3.95)	23.03 (19.38)
orthopnoea*	10038738	Respiratory, thoracic and mediastinal disorders	Yes	28.664	728.189	701.466	19.7049	41.6964	27.944	28.748	19.741	41.865	28	1047	1075	9267	9961767	9971034	9295	9962814	9972109	4.80446	4.85359	1.02383e+07	0.391964	3.60145	6.10573	27.9439	19.1887	40.6939	28.75 (19.74-41.87)	28.66 (19.7-41.7)	4.8 (3.6)	27.94 (19.19)
bradycardia	10007541	Cardiac disorders	Yes	21.467	8282.52	8262.4	19.5597	23.5602	21.065	22.464	20.378	24.765	432	21570	22002	8863	9941244	9950107	9295	9962814	9972109	4.39677	4.39988	520085	0.0271708	4.07021	4.72955	21.0649	19.1082	23.222	22.46 (20.38-24.76)	21.47 (19.56-23.56)	4.4 (4.07)	21.06 (19.11)
rales*	10038738	Respiratory, thoracic and mediastinal disorders	Yes	26.128	1014.6	990.188	19.3206	35.3338	25.53	26.245	19.38	35.54	43	1764	1807	9252	9961050	9970302	9295	9962814	9972109	4.67411	4.70633	6.08901e+06	0.258087	3.69028	5.72237	25.5298	18.8525	34.5723	26.25 (19.38-35.54)	26.13 (19.32-35.33)	4.67 (3.69)	25.53 (18.85)
tri-iodothyronine increased	10022891	Investigations	Yes	47.85	219.557	176.961	19.539	117.182	45.848	47.876	19.54	117.299	5	112	117	9290	9962702	9971992	9295	9962814	9972109	5.51879	5.76939	9.47182e+07	1.9339	2.9881	8.55069	45.8481	18.7129	112.332	47.88 (19.54-117.3)	47.85 (19.54-117.18)	5.52 (2.99)	45.85 (18.71)
lung infiltration	10038738	Respiratory, thoracic and mediastinal disorders	Yes	24.958	1236.43	1213.1	19.1179	32.5822	24.413	25.101	19.198	32.82	55	2362	2417	9240	9960452	9969692	9295	9962814	9972109	4.60959	4.63483	4.55398e+06	0.202805	3.73415	5.53551	24.4131	18.6715	31.9204	25.1 (19.2-32.82)	24.96 (19.12-32.58)	4.61 (3.73)	24.41 (18.67)
Electrocardiogram QT prolonged	10022891	Investigations	Yes	20.6011	10866.6	10866.6	19.0411	22.2888	20.2314	21.9344	20.1672	23.8564	592	30801	31393	8703	9932013	9940716	9295	9962814	9972109	4.33853	4.34076	370917	0.0201444	4.0569	4.62462	20.2314	18.6014	22.0042	21.93 (20.17-23.86)	20.6 (19.04-22.29)	4.34 (4.06)	20.23 (18.6)
electrocardiogram ST-T segment abnormal*	10022891	Investigations	Yes	38.6251	283.016	283.016	19.0841	78.1749	37.3164	38.6575	19.0889	78.2865	8	222	230	9287	9962592	9971879	9295	9962814	9972109	5.22174	5.38525	4.80117e+07	1.27509	3.12685	7.64365	37.3164	18.4267	75.5705	38.66 (19.09-78.29)	38.63 (19.08-78.17)	5.22 (3.13)	37.32 (18.43)
pleural thickening*	10038738	Respiratory, thoracic and mediastinal disorders	Yes	38.625	283.016	247.832	19.0841	78.1747	37.316	38.658	19.089	78.286	8	222	230	9287	9962592	9971879	9295	9962814	9972109	5.22174	5.38525	4.80117e+07	1.27509	3.12685	7.64365	37.3164	18.4267	75.5705	38.66 (19.09-78.29)	38.62 (19.08-78.17)	5.22 (3.13)	37.32 (18.43)
acute motor-sensory axonal neuropathy*	10029205	Nervous system disorders	Yes	52.285	191.86	146.036	19.1691	142.611	49.9	52.307	19.169	142.731	4	82	86	9291	9962732	9972023	9295	9962814	9972109	5.64096	5.94606	1.2894e+08	2.33507	2.88987	9.00224	49.8998	18.2871	136.162	52.31 (19.17-142.73)	52.28 (19.17-142.61)	5.64 (2.89)	49.9 (18.29)
thyroxine decreased	10022891	Investigations	Yes	40.123	257.402	221.039	18.8719	85.3042	38.711	40.152	18.875	85.413	7	187	194	9288	9962627	9971915	9295	9962814	9972109	5.27467	5.45974	5.69439e+07	1.43718	3.0621	7.85739	38.711	18.1978	82.3473	40.15 (18.88-85.41)	40.12 (18.87-85.3)	5.27 (3.06)	38.71 (18.2)
traumatic lung injury*	10038738	Respiratory, thoracic and mediastinal disorders	Yes	27.514	573.001	547.417	18.1977	41.5998	26.85	27.58	18.223	41.741	23	896	919	9272	9961918	9971190	9295	9962814	9972109	4.74687	4.80655	1.19553e+07	0.472979	3.43108	6.18201	26.8503	17.741	40.637	27.58 (18.22-41.74)	27.51 (18.2-41.6)	4.75 (3.43)	26.85 (17.74)
acute respiratory distress syndrome	10021428	Immune system disorders	Yes	21.591	2427.02	2406.84	18.1214	25.7249	21.185	21.874	18.316	26.124	126	6255	6381	9169	9956559	9965728	9295	9962814	9972109	4.40494	4.41596	1.73344e+06	0.0898043	3.81662	5.01531	21.1846	17.7383	25.3003	21.87 (18.32-26.12)	21.59 (18.12-25.72)	4.4 (3.82)	21.18 (17.74)
decreased vibratory sense*	10029205	Nervous system disorders	Yes	41.491	228.258	190.906	18.3609	93.7592	39.982	41.517	18.363	93.866	6	155	161	9289	9962659	9971948	9295	9962814	9972109	5.32127	5.53458	6.86173e+07	1.64576	2.96883	8.10032	39.9819	17.6841	90.3948	41.52 (18.36-93.87)	41.49 (18.36-93.76)	5.32 (2.97)	39.98 (17.68)
cardiac output decreased	10022891	Investigations	Yes	34.135	311.728	280.413	18.1933	64.0455	33.113	34.171	18.2	64.155	10	314	324	9285	9962500	9971785	9295	9962814	9972109	5.04931	5.18221	3.39966e+07	1.03834	3.14423	7.22019	33.1125	17.6368	62.168	34.17 (18.2-64.16)	34.13 (18.19-64.05)	5.05 (3.14)	33.11 (17.64)
nodal arrhythmia	10007541	Cardiac disorders	Yes	34.952	287.456	255.487	18.0003	67.868	33.879	34.984	18.006	67.973	9	276	285	9286	9962538	9971824	9295	9962814	9972109	5.08233	5.22913	3.86562e+07	1.14329	3.09064	7.36762	33.8794	17.437	65.8262	34.98 (18.01-67.97)	34.95 (18-67.87)	5.08 (3.09)	33.88 (17.44)
pneumonia lipoid	10038738	Respiratory, thoracic and mediastinal disorders	Yes	58.464	160.681	110.766	18.2932	186.847	55.492	58.483	18.293	186.974	3	55	58	9292	9962759	9972051	9295	9962814	9972109	5.79421	6.18443	1.91087e+08	2.94702	2.75105	9.61781	55.4921	17.3571	177.412	58.48 (18.29-186.97)	58.46 (18.29-186.85)	5.79 (2.75)	55.49 (17.36)
tri-iodothyronine free decreased	10022891	Investigations	Yes	47.114	172.941	131.553	17.3132	128.21	45.172	47.134	17.313	128.318	4	91	95	9291	9962723	9972014	9295	9962814	9972109	5.49737	5.80404	1.16326e+08	2.32318	2.75565	8.85243	45.1725	16.5929	122.978	47.13 (17.31-128.32)	47.11 (17.31-128.21)	5.5 (2.76)	45.17 (16.59)
optic neuropathy	10029205	Nervous system disorders	Yes	26.656	457.825	433.11	16.916	42.0043	26.033	26.708	16.934	42.125	19	764	783	9276	9962050	9971326	9295	9962814	9972109	4.70229	4.77429	1.40122e+07	0.56702	3.26828	6.28031	26.0333	16.5058	41.0604	26.71 (16.93-42.12)	26.66 (16.92-42)	4.7 (3.27)	26.03 (16.51)
complications of transplanted heart*	10007541	Cardiac disorders	Yes	46.602	171.058	130.112	17.129	126.788	44.702	46.622	17.129	126.894	4	92	96	9291	9962722	9972013	9295	9962814	9972109	5.48227	5.78909	1.15075e+08	2.32199	2.74147	8.8367	44.7019	16.4238	121.669	46.62 (17.13-126.89)	46.6 (17.13-126.79)	5.48 (2.74)	44.7 (16.42)
myocardial stunning	10007541	Cardiac disorders	Yes	54.501	149.934	103.305	17.088	173.827	51.912	54.518	17.087	173.943	3	59	62	9292	9962755	9972047	9295	9962814	9972109	5.69799	6.08979	1.78347e+08	2.93515	2.66334	9.51625	51.9119	16.2705	165.628	54.52 (17.09-173.94)	54.5 (17.09-173.83)	5.7 (2.66)	51.91 (16.27)
bradyarrhythmia	10007541	Cardiac disorders	Yes	27.352	396.131	370.826	16.6597	44.9066	26.696	27.397	16.673	45.018	16	627	643	9279	9962187	9971466	9295	9962814	9972109	4.73855	4.82362	1.70634e+07	0.667449	3.18967	6.45757	26.696	16.2466	43.8662	27.4 (16.67-45.02)	27.35 (16.66-44.91)	4.74 (3.19)	26.7 (16.25)
atrioventricular block first degree	10007541	Cardiac disorders	Yes	22.649	749.936	728.861	16.365	31.3461	22.201	22.735	16.407	31.506	37	1751	1788	9258	9961063	9970321	9295	9962814	9972109	4.47255	4.51006	6.13022e+06	0.297752	3.41873	5.6014	22.201	16.0208	30.7651	22.74 (16.41-31.51)	22.65 (16.36-31.35)	4.47 (3.42)	22.2 (16.02)
blood thyroid stimulating hormone increased	10022891	Investigations	Yes	20.638	1118.73	1099.52	16.0321	26.5671	20.267	20.768	16.107	26.779	61	3168	3229	9234	9959646	9968880	9295	9962814	9972109	4.34109	4.36395	3.39794e+06	0.182587	3.50935	5.21856	20.2675	15.7185	26.1329	20.77 (16.11-26.78)	20.64 (16.03-26.57)	4.34 (3.51)	20.27 (15.72)
ventricular fibrillation	10007541	Cardiac disorders	Yes	20.191	1253.7	1234.91	15.9531	25.5547	19.836	20.336	16.04	25.784	70	3716	3786	9225	9959098	9968323	9295	9962814	9972109	4.31005	4.32998	2.8998e+06	0.159523	3.53117	5.12879	19.836	15.6451	25.1496	20.34 (16.04-25.78)	20.19 (15.95-25.55)	4.31 (3.53)	19.84 (15.65)
atrioventricular block complete	10007541	Cardiac disorders	Yes	21.11	920.792	901.153	15.9225	27.9875	20.721	21.216	15.979	28.169	49	2488	2537	9246	9960326	9969572	9295	9962814	9972109	4.37303	4.40145	4.32064e+06	0.226236	3.45017	5.35274	20.7211	15.6063	27.5123	21.22 (15.98-28.17)	21.11 (15.92-27.99)	4.37 (3.45)	20.72 (15.61)
diaphragmatic paralysis*	10038738	Respiratory, thoracic and mediastinal disorders	Yes	36.334	199.412	166.671	16.1092	81.9505	35.175	36.357	16.111	82.043	6	177	183	9289	9962637	9971926	9295	9962814	9972109	5.13649	5.35087	6.01365e+07	1.63762	2.79148	7.91025	35.1753	15.5876	79.3774	36.36 (16.11-82.04)	36.33 (16.11-81.95)	5.14 (2.79)	35.18 (15.59)
dyschromatopsia*	10015919	Eye disorders	Yes	29.527	268.234	241.164	15.758	55.327	28.763	29.558	15.764	55.422	10	363	373	9285	9962451	9971736	9295	9962814	9972109	4.84612	4.97961	2.94201e+07	1.03389	2.946	7.01322	28.7626	15.34	53.9303	29.56 (15.76-55.42)	29.53 (15.76-55.33)	4.85 (2.95)	28.76 (15.34)
sinus node dysfunction	10007541	Cardiac disorders	Yes	23.613	487.4	465.502	15.6291	35.6754	23.126	23.67	15.651	35.797	23	1044	1067	9272	9961770	9971042	9295	9962814	9972109	4.53145	4.59134	1.02621e+07	0.471317	3.21829	5.96439	23.126	15.2914	34.9747	23.67 (15.65-35.8)	23.61 (15.63-35.68)	4.53 (3.22)	23.13 (15.29)
atrial flutter*	10007541	Cardiac disorders	Yes	20.297	936.547	917.682	15.4385	26.6845	19.939	20.406	15.498	26.868	52	2746	2798	9243	9960068	9969311	9295	9962814	9972109	4.31749	4.3443	3.91612e+06	0.213338	3.42053	5.26807	19.9385	15.1429	26.2529	20.41 (15.5-26.87)	20.3 (15.44-26.68)	4.32 (3.42)	19.94 (15.14)
cell marker increased*	10022891	Investigations	Yes	32.621	208.232	178.648	15.3825	69.1778	31.687	32.645	15.385	69.267	7	230	237	9288	9962584	9971872	9295	9962814	9972109	4.98584	5.17226	4.6344e+07	1.42695	2.78315	7.56136	31.6875	14.9341	67.2351	32.65 (15.38-69.27)	32.62 (15.38-69.18)	4.99 (2.78)	31.69 (14.93)
Central hypothyroidism	10027433	Metabolism and nutrition disorders	Yes	49.47	136.186	93.759	15.5509	157.372	47.331	49.485	15.55	157.478	3	65	68	9292	9962749	9972041	9295	9962814	9972109	5.56473	5.95855	1.62134e+08	2.91992	2.541	9.3761	47.3315	14.8733	150.623	49.48 (15.55-157.48)	49.47 (15.55-157.37)	5.56 (2.54)	47.33 (14.87)
cerebral haematoma*	10029205	Nervous system disorders	Yes	22.33	519.003	498.297	15.1514	32.9098	21.895	22.39	15.176	33.033	26	1248	1274	9269	9961566	9970835	9295	9962814	9972109	4.45252	4.50568	8.58879e+06	0.41855	3.21177	5.79959	21.8948	14.8403	32.3028	22.39 (15.18-33.03)	22.33 (15.15-32.91)	4.45 (3.21)	21.89 (14.84)
thyroxine free decreased	10022891	Investigations	Yes	34.391	188.476	157.483	15.2587	77.5128	33.353	34.412	15.26	77.6	6	187	193	9289	9962627	9971916	9295	9962814	9972109	5.05973	5.27451	5.69378e+07	1.63452	2.71754	7.83149	33.3527	14.7905	75.2109	34.41 (15.26-77.6)	34.39 (15.26-77.51)	5.06 (2.72)	33.35 (14.79)
lung opacity*	10038738	Respiratory, thoracic and mediastinal disorders	Yes	24.056	389.064	366.818	15.0849	38.3622	23.55	24.101	15.1	38.468	18	802	820	9277	9962012	9971289	9295	9962814	9972109	4.55767	4.63376	1.33476e+07	0.595425	3.09049	6.17704	23.5503	14.7547	37.5891	24.1 (15.1-38.47)	24.06 (15.08-38.36)	4.56 (3.09)	23.55 (14.75)
eosinophilic pneumonia acute	10038738	Respiratory, thoracic and mediastinal disorders	Yes	29.144	238.137	211.501	15.0354	56.4916	28.399	29.171	15.04	56.58	9	331	340	9286	9962483	9971769	9295	9962814	9972109	4.82776	4.97537	3.22523e+07	1.13707	2.84271	7.10804	28.3989	14.6418	55.0817	29.17 (15.04-56.58)	29.14 (15.04-56.49)	4.83 (2.84)	28.4 (14.64)
orchitis*	10038604	Reproductive system and breast disorders	Yes	28.796	235.166	208.851	14.8574	55.8112	28.069	28.823	14.862	55.898	9	335	344	9286	9962479	9971765	9295	9962814	9972109	4.81089	4.95855	3.18683e+07	1.13669	2.82623	7.09086	28.0687	14.4731	54.4356	28.82 (14.86-55.9)	28.8 (14.86-55.81)	4.81 (2.83)	28.07 (14.47)
electrocardiogram PR prolongation	10022891	Investigations	Yes	24.5836	331.778	331.778	14.7412	40.9978	24.0549	24.6218	14.7521	41.0946	15	654	669	9280	9962160	9971440	9295	9962814	9972109	4.58826	4.67906	1.63583e+07	0.707355	2.99697	6.36114	24.0549	14.4124	40.1484	24.62 (14.75-41.09)	24.58 (14.74-41)	4.59 (3)	24.05 (14.41)
brugada syndrome*	10010331	Congenital, familial and genetic disorders	Yes	26.143	283.276	259.24	14.7506	46.3343	25.544	26.175	14.758	46.425	12	492	504	9283	9962322	9971605	9295	9962814	9972109	4.67491	4.78737	2.17266e+07	0.871898	2.91986	6.65488	25.544	14.4022	45.3053	26.18 (14.76-46.42)	26.14 (14.75-46.33)	4.67 (2.92)	25.54 (14.4)
right atrial dilatation*	10007541	Cardiac disorders	Yes	33.322	182.442	152.414	14.7902	75.0739	32.347	33.343	14.792	75.158	6	193	199	9289	9962621	9971910	9295	9962814	9972109	5.01557	5.23057	5.51768e+07	1.63282	2.67494	7.78621	32.3471	14.3502	72.9146	33.34 (14.79-75.16)	33.32 (14.79-75.07)	5.02 (2.67)	32.35 (14.35)
mediastinal disorder	10038738	Respiratory, thoracic and mediastinal disorders	Yes	39.698	145.505	110.551	14.6366	107.671	38.316	39.715	14.637	107.761	4	108	112	9291	9962706	9971997	9295	9962814	9972109	5.25987	5.56882	9.81835e+07	2.30588	2.5318	8.60585	38.3159	14.1212	103.965	39.72 (14.64-107.76)	39.7 (14.64-107.67)	5.26 (2.53)	38.32 (14.12)
optic disc haemorrhage*	10015919	Eye disorders	Yes	46.602	128.293	88.279	14.6711	148.029	44.702	46.617	14.67	148.129	3	69	72	9292	9962745	9972037	9295	9962814	9972109	5.48227	5.87725	1.52869e+08	2.91115	2.46483	9.28967	44.7019	14.0679	142.045	46.62 (14.67-148.13)	46.6 (14.67-148.03)	5.48 (2.46)	44.7 (14.07)
cardiogenic shock	10047065	Vascular disorders	Yes	17.189	1351.38	1335.47	13.9714	21.1476	16.934	17.348	14.072	21.385	90	5612	5702	9205	9957202	9966407	9295	9962814	9972109	4.08183	4.09736	1.92446e+06	0.124385	3.392	4.80273	16.9337	13.7365	20.8752	17.35 (14.07-21.39)	17.19 (13.97-21.15)	4.08 (3.39)	16.93 (13.74)
atrioventricular block	10007541	Cardiac disorders	Yes	18.017	838.034	821.361	13.7439	23.6186	17.736	18.115	13.797	23.783	53	3153	3206	9242	9959661	9968903	9295	9962814	9972109	4.14859	4.17495	3.41114e+06	0.20898	3.26066	5.08924	17.7358	13.5088	23.2854	18.11 (13.8-23.78)	18.02 (13.74-23.62)	4.15 (3.26)	17.74 (13.51)
drug interaction	10018065	General disorders and administration site conditions	Yes	14.419	10616.7	10603.3	13.521	15.3766	14.241	15.78	14.702	16.937	856	63632	64488	8439	9899182	9907621	9295	9962814	9972109	3.83195	3.83346	185161	0.0142314	3.59487	4.07205	14.2407	13.2682	15.2846	15.78 (14.7-16.94)	14.42 (13.52-15.38)	3.83 (3.59)	14.24 (13.27)
oesophageal achalasia*	10017947	Gastrointestinal disorders	Yes	28.747	182.58	156.533	13.5736	60.8819	28.022	28.768	13.576	60.96	7	261	268	9288	9962553	9971841	9295	9962814	9972109	4.80849	4.99561	4.08605e+07	1.42161	2.61099	7.38023	28.0221	13.2241	59.3795	28.77 (13.58-60.96)	28.75 (13.57-60.88)	4.81 (2.61)	28.02 (13.22)
phlebitis	10022117	Injury, poisoning and procedural complications	Yes	19.039	453.497	435.927	13.0201	27.8403	18.725	19.092	13.042	27.948	27	1520	1547	9268	9961294	9970562	9295	9962814	9972109	4.22686	4.27824	7.05362e+06	0.402427	3.0095	5.54698	18.7245	12.7911	27.4103	19.09 (13.04-27.95)	19.04 (13.02-27.84)	4.23 (3.01)	18.72 (12.79)
ischaemic hepatitis*	10047065	Vascular disorders	Yes	24.422	197.669	175.411	12.6172	47.2714	23.9	24.445	12.621	47.345	9	395	404	9286	9962419	9971705	9295	9962814	9972109	4.57894	4.72722	2.70398e+07	1.13195	2.59936	6.85509	23.9	12.3398	46.2901	24.44 (12.62-47.34)	24.42 (12.62-47.27)	4.58 (2.6)	23.9 (12.34)
hyponatraemic syndrome*	10027433	Metabolism and nutrition disorders	Yes	30.624	139.307	111.969	12.5918	74.4795	29.801	30.64	12.593	74.553	5	175	180	9290	9962639	9971929	9295	9962814	9972109	4.8973	5.15219	6.08134e+07	1.90135	2.3944	7.90998	29.8013	12.2478	72.5124	30.64 (12.59-74.55)	30.62 (12.59-74.48)	4.9 (2.39)	29.8 (12.25)
anaemia macrocytic*	10005329	Blood and lymphatic system disorders	Yes	20.929	260.601	241.402	12.337	35.5047	20.547	20.959	12.345	35.583	14	717	731	9281	9962097	9971378	9295	9962814	9972109	4.36086	4.45826	1.49214e+07	0.75194	2.72397	6.19255	20.547	12.1024	34.884	20.96 (12.35-35.58)	20.93 (12.34-35.5)	4.36 (2.72)	20.55 (12.1)
white blood cells urine*	10022891	Investigations	Yes	39.698	109.129	74.974	12.5423	125.649	38.316	39.711	12.542	125.734	3	81	84	9292	9962733	9972025	9295	9962814	9972109	5.25987	5.65768	1.30498e+08	2.88981	2.25779	9.05757	38.3159	12.1013	121.318	39.71 (12.54-125.73)	39.7 (12.54-125.65)	5.26 (2.26)	38.32 (12.1)
dyspnoea paroxysmal nocturnal*	10038738	Respiratory, thoracic and mediastinal disorders	Yes	27.84	151.33	126.277	12.3819	62.5966	27.161	27.858	12.383	62.668	6	231	237	9289	9962583	9971872	9295	9962814	9972109	4.76345	4.97961	4.61392e+07	1.62401	2.43088	7.52834	27.1607	12.0736	61.1003	27.86 (12.38-62.67)	27.84 (12.38-62.6)	4.76 (2.43)	27.16 (12.07)
anti-thyroid antibody positive*	10022891	Investigations	Yes	29.94	136.068	109.347	12.3139	72.7959	29.153	29.955	12.315	72.867	5	179	184	9290	9962635	9971925	9295	9962814	9972109	4.86559	5.12065	5.9462e+07	1.90003	2.36382	7.87749	29.1534	11.9849	70.9164	29.95 (12.31-72.87)	29.94 (12.31-72.8)	4.87 (2.36)	29.15 (11.98)
bleeding varicose vein*	10047065	Vascular disorders	Yes	27.021	146.657	122.351	12.0213	60.7368	26.381	27.038	12.023	60.806	6	238	244	9289	9962576	9971865	9295	9962814	9972109	4.72145	4.93779	4.47879e+07	1.62268	2.3901	7.48548	26.3815	11.7308	59.3295	27.04 (12.02-60.81)	27.02 (12.02-60.74)	4.72 (2.39)	26.38 (11.73)
acute lung injury	10038738	Respiratory, thoracic and mediastinal disorders	Yes	20.169	250.37	231.891	11.8912	34.2091	19.815	20.198	11.899	34.285	14	744	758	9281	9962070	9971351	9295	9962814	9972109	4.30853	4.40601	1.43806e+07	0.751403	2.67234	6.13968	19.8151	11.6734	33.6352	20.2 (11.9-34.28)	20.17 (11.89-34.21)	4.31 (2.67)	19.82 (11.67)
basedow's disease*	10021428	Immune system disorders	Yes	18.615	311.339	294.247	11.8329	29.2844	18.315	18.651	11.845	29.368	19	1094	1113	9276	9961720	9970996	9295	9962814	9972109	4.19492	4.26747	9.78932e+06	0.56285	2.767	5.76793	18.3145	11.6313	28.838	18.65 (11.85-29.37)	18.61 (11.83-29.28)	4.19 (2.77)	18.31 (11.63)
peripheral sensorimotor neuropathy*	10029205	Nervous system disorders	Yes	23.753	170.586	149.032	11.7918	47.8473	23.26	23.772	11.794	47.915	8	361	369	9287	9962453	9971740	9295	9962814	9972109	4.53975	4.70562	2.95763e+07	1.25714	2.46317	6.94806	23.2595	11.54	46.881	23.77 (11.79-47.92)	23.75 (11.79-47.85)	4.54 (2.46)	23.26 (11.54)
sinus arrest	10007541	Cardiac disorders	Yes	21.244	208.087	188.692	11.7005	38.5717	20.85	21.268	11.705	38.642	11	555	566	9284	9962259	9971543	9295	9962814	9972109	4.382	4.50483	1.92627e+07	0.940247	2.5655	6.44416	20.8504	11.4757	37.8832	21.27 (11.7-38.64)	21.24 (11.7-38.57)	4.38 (2.57)	20.85 (11.48)
pneumonitis	10038738	Respiratory, thoracic and mediastinal disorders	Yes	13.857	1473.53	1460.84	11.6293	16.5114	13.693	14.032	11.748	16.759	125	9669	9794	9170	9953145	9962315	9295	9962814	9972109	3.77533	3.78652	1.12132e+06	0.0898914	3.18689	4.38616	13.6927	11.4643	16.3541	14.03 (11.75-16.76)	13.86 (11.63-16.51)	3.78 (3.19)	13.69 (11.46)
amaurosis	10015919	Eye disorders	Yes	24.762	156.018	133.636	11.7079	52.371	24.226	24.78	11.71	52.438	7	303	310	9288	9962511	9971799	9295	9962814	9972109	4.59846	4.7863	3.52153e+07	1.41607	2.40633	7.16627	24.2256	11.448	51.2648	24.78 (11.71-52.44)	24.76 (11.71-52.37)	4.6 (2.41)	24.23 (11.45)
hydrops foetalis*	10036585	Pregnancy, puerperium and perinatal conditions	Yes	24.203	152.277	130.411	11.4458	51.1789	23.691	24.22	11.448	51.244	7	310	317	9288	9962504	9971792	9295	9962814	9972109	4.56624	4.75419	3.44227e+07	1.41529	2.37487	7.13351	23.6906	11.1973	50.1232	24.22 (11.45-51.24)	24.2 (11.45-51.18)	4.57 (2.37)	23.69 (11.2)
periorbital haemorrhage*	10022117	Injury, poisoning and procedural complications	Yes	35.728	98.0028	67.25	11.3113	112.851	34.608	35.739	11.311	112.928	3	90	93	9292	9962724	9972016	9295	9962814	9972109	5.11303	5.51248	1.17592e+08	2.87738	2.11991	8.90505	34.608	10.9528	109.352	35.74 (11.31-112.93)	35.73 (11.31-112.85)	5.11 (2.12)	34.61 (10.95)
left ventricular failure	10007541	Cardiac disorders	Yes	17.684	278.762	262.574	11.1043	28.1624	17.413	17.716	11.115	28.239	18	1091	1109	9277	9961723	9971000	9295	9962814	9972109	4.12211	4.19866	9.81516e+06	0.591926	2.65992	5.73739	17.4132	10.9245	27.7558	17.72 (11.12-28.24)	17.68 (11.1-28.16)	4.12 (2.66)	17.41 (10.92)
coagulation test abnormal*	10022891	Investigations	Yes	23.447	147.21	126.043	11.0912	49.5675	22.966	23.464	11.093	49.63	7	320	327	9288	9962494	9971782	9295	9962814	9972109	4.52144	4.70952	3.33503e+07	1.41423	2.33109	7.08795	22.9661	10.8577	48.5778	23.46 (11.09-49.63)	23.45 (11.09-49.57)	4.52 (2.33)	22.97 (10.86)
acute respiratory failure	10027433	Metabolism and nutrition disorders	Yes	13.594	979.989	967.572	10.9864	16.8204	13.436	13.71	11.059	16.997	85	6702	6787	9210	9956112	9965322	9295	9962814	9972109	3.74806	3.76457	1.61064e+06	0.131126	3.04034	4.48879	13.4363	10.8379	16.6576	13.71 (11.06-17)	13.59 (10.99-16.82)	3.75 (3.04)	13.44 (10.84)
hyperlipasaemia*	10027433	Metabolism and nutrition disorders	Yes	26.663	120.507	96.746	10.9807	64.7425	26.04	26.677	10.981	64.806	5	201	206	9290	9962613	9971903	9295	9962814	9972109	4.70266	4.95855	5.29859e+07	1.89369	2.20632	7.71078	26.04	10.7191	63.2591	26.68 (10.98-64.81)	26.66 (10.98-64.74)	4.7 (2.21)	26.04 (10.72)
international normalised ratio increased*	10022891	Investigations	Yes	12.976	1289.95	1278.12	10.8344	15.541	12.833	13.13	10.938	15.762	118	9747	9865	9177	9953067	9962244	9295	9962814	9972109	3.68177	3.69364	1.1115e+06	0.0950351	3.07709	4.3102	12.8328	10.6903	15.4048	13.13 (10.94-15.76)	12.98 (10.83-15.54)	3.68 (3.08)	12.83 (10.69)
multi-organ disorder*	10018065	General disorders and administration site conditions	Yes	18.999	201.067	183.754	10.7398	33.6099	18.685	19.022	10.745	33.675	12	677	689	9283	9962137	9971420	9295	9962814	9972109	4.22383	4.33706	1.57983e+07	0.866039	2.47584	6.19828	18.6853	10.5548	33.0789	19.02 (10.74-33.67)	19 (10.74-33.61)	4.22 (2.48)	18.69 (10.55)
ventricular extrasystoles	10007541	Cardiac disorders	Yes	14.392	541.203	528.053	10.6964	19.3644	14.214	14.455	10.729	19.477	44	3277	3321	9251	9959537	9968788	9295	9962814	9972109	3.82926	3.86109	3.27891e+06	0.249732	2.86162	4.86055	14.2142	10.5495	19.1518	14.46 (10.73-19.48)	14.39 (10.7-19.36)	3.83 (2.86)	14.21 (10.55)
anticoagulation drug level above therapeutic	10022891	Investigations	Yes	17.716	217.249	201.099	10.4512	30.0307	17.445	17.742	10.458	30.098	14	847	861	9281	9961967	9971248	9295	9962814	9972109	4.12471	4.22242	1.26339e+07	0.749666	2.49075	5.95408	17.4447	10.2831	29.5939	17.74 (10.46-30.1)	17.72 (10.45-30.03)	4.12 (2.49)	17.44 (10.28)
atrioventricular block second degree	10007541	Cardiac disorders	Yes	16.603	259.951	244.797	10.4279	26.4348	16.365	16.634	10.438	26.507	18	1162	1180	9277	9961652	9970929	9295	9962814	9972109	4.03258	4.10921	9.21595e+06	0.591328	2.57125	5.64716	16.3655	10.2696	26.0797	16.63 (10.44-26.51)	16.6 (10.43-26.43)	4.03 (2.57)	16.37 (10.27)
vestibular disorder*	10013993	Ear and labyrinth disorders	Yes	21.017	149.587	130.581	10.4427	42.2989	20.632	21.034	10.445	42.358	8	408	416	9287	9962406	9971693	9295	9962814	9972109	4.36679	4.53309	2.61775e+07	1.25378	2.29365	6.77254	20.6317	10.2452	41.548	21.03 (10.45-42.36)	21.02 (10.44-42.3)	4.37 (2.29)	20.63 (10.25)
atrioventricular dissociation	10007541	Cardiac disorders	Yes	33.15	90.7349	62.205	10.5092	104.568	32.185	33.16	10.509	104.638	3	97	100	9292	9962717	9972009	9295	9962814	9972109	5.00833	5.40886	1.09192e+08	2.86924	2.02109	8.79663	32.1854	10.1997	101.562	33.16 (10.51-104.64)	33.15 (10.51-104.57)	5.01 (2.02)	32.19 (10.2)
renal vasculitis*	10038359	Renal and urinary disorders	Yes	32.812	89.7789	61.541	10.4039	103.483	31.867	32.822	10.403	103.552	3	98	101	9292	9962716	9972008	9295	9962814	9972109	4.99398	5.39465	1.08089e+08	2.86817	2.00751	8.78178	31.8667	10.1005	100.538	32.82 (10.4-103.55)	32.81 (10.4-103.48)	4.99 (2.01)	31.87 (10.1)
hypogonadism	10038604	Reproductive system and breast disorders	Yes	21.685	135.382	115.848	10.2639	45.815	21.275	21.7	10.265	45.873	7	346	353	9288	9962468	9971756	9295	9962814	9972109	4.41106	4.59947	3.08515e+07	1.41176	2.22312	6.97582	21.2746	10.0641	44.9727	21.7 (10.27-45.87)	21.68 (10.26-45.81)	4.41 (2.22)	21.27 (10.06)
congestive hepatopathy*	10007541	Cardiac disorders	Yes	20.563	146.097	127.515	10.2186	41.3792	20.195	20.58	10.221	41.438	8	417	425	9287	9962397	9971684	9295	9962814	9972109	4.33591	4.50229	2.56139e+07	1.25322	2.26334	6.74124	20.1948	10.0297	40.6622	20.58 (10.22-41.44)	20.56 (10.22-41.38)	4.34 (2.26)	20.19 (10.03)
lung disorder	10038738	Respiratory, thoracic and mediastinal disorders	Yes	11.628	1973.72	1963.19	10.1482	13.3236	11.514	11.867	10.326	13.639	205	18897	19102	9090	9943917	9953007	9295	9962814	9972109	3.52527	3.53206	578824	0.0553304	3.06161	4.00251	11.5136	10.0179	13.2327	11.87 (10.33-13.64)	11.63 (10.15-13.32)	3.53 (3.06)	11.51 (10.02)
prothrombin time shortened*	10022891	Investigations	Yes	20.416	144.966	126.521	10.146	41.0814	20.053	20.433	10.148	41.14	8	420	428	9287	9962394	9971681	9295	9962814	9972109	4.32576	4.49216	2.54314e+07	1.25304	2.25338	6.73095	20.0532	9.95983	40.3753	20.43 (10.15-41.14)	20.42 (10.15-41.08)	4.33 (2.25)	20.05 (9.96)
blood thyroid stimulating hormone decreased	10022891	Investigations	Yes	15.382	291.695	277.673	10.103	23.4195	15.179	15.416	10.115	23.495	22	1533	1555	9273	9961281	9970554	9295	9962814	9972109	3.92396	3.98701	6.99007e+06	0.488067	2.58977	5.38424	15.1785	9.95952	23.1324	15.42 (10.12-23.5)	15.38 (10.1-23.42)	3.92 (2.59)	15.18 (9.96)
labelled drug-drug interaction medication error*	10018065	General disorders and administration site conditions	Yes	12.642	689.133	677.658	9.90792	16.1305	12.506	12.724	9.955	16.263	65	5511	5576	9230	9957303	9966533	9295	9962814	9972109	3.64458	3.66619	1.95441e+06	0.170363	2.84069	4.49169	12.5063	9.78493	15.9845	12.72 (9.96-16.26)	12.64 (9.91-16.13)	3.64 (2.84)	12.51 (9.78)
pulseless electrical activity*	10007541	Cardiac disorders	Yes	14.591	324.78	311.495	9.91397	21.4745	14.408	14.629	9.929	21.553	26	1910	1936	9269	9960904	9970173	9295	9962814	9972109	3.8488	3.90235	5.6135e+06	0.415592	2.61302	5.19168	14.4081	9.7792	21.2279	14.63 (9.93-21.55)	14.59 (9.91-21.47)	3.85 (2.61)	14.41 (9.78)
hypocapnia*	10038738	Respiratory, thoracic and mediastinal disorders	Yes	31.219	85.2699	58.411	9.90698	98.3777	30.364	31.229	9.906	98.443	3	103	106	9292	9962711	9972003	9295	9962814	9972109	4.92427	5.32561	1.02893e+08	2.86312	1.94146	8.70976	30.3636	9.63205	95.7166	31.23 (9.91-98.44)	31.22 (9.91-98.38)	4.92 (1.94)	30.36 (9.63)
hypoperfusion*	10047065	Vascular disorders	Yes	20.669	128.549	109.959	9.78639	43.6532	20.297	20.684	9.788	43.709	7	363	370	9288	9962451	9971739	9295	9962814	9972109	4.3432	4.5318	2.94106e+07	1.41033	2.15665	6.90694	20.2971	9.60498	42.8915	20.68 (9.79-43.71)	20.67 (9.79-43.65)	4.34 (2.16)	20.3 (9.6)
macroglossia*	10010331	Congenital, familial and genetic disorders	Yes	23.609	105.926	84.94	9.73494	57.2561	23.122	23.621	9.735	57.312	5	227	232	9290	9962587	9971877	9295	9962814	9972109	4.53118	4.78785	4.69437e+07	1.88775	2.03994	7.53575	23.1217	9.52956	56.1005	23.62 (9.73-57.31)	23.61 (9.73-57.26)	4.53 (2.04)	23.12 (9.53)
chest X-ray abnormal	10022891	Investigations	Yes	14.4933	272.729	272.729	9.52091	22.0626	14.3133	14.5253	9.53255	22.1331	22	1627	1649	9273	9961187	9970460	9295	9962814	9972109	3.83928	3.90238	6.58647e+06	0.487663	2.50573	5.29904	14.3133	9.3934	21.81	14.53 (9.53-22.13)	14.49 (9.52-22.06)	3.84 (2.51)	14.31 (9.39)
hypersensitivity pneumonitis	10038738	Respiratory, thoracic and mediastinal disorders	Yes	16.791	175.476	160.257	9.49711	29.6867	16.548	16.812	9.502	29.745	12	766	778	9283	9962048	9971331	9295	9962814	9972109	4.04856	4.16203	1.39651e+07	0.864212	2.30277	6.02129	16.5478	9.35274	29.2779	16.81 (9.5-29.75)	16.79 (9.5-29.69)	4.05 (2.3)	16.55 (9.35)
hepatitis acute	10019805	Hepatobiliary disorders	Yes	13.303	314.757	302.708	9.16918	19.3005	13.152	13.34	9.185	19.376	28	2256	2284	9267	9960558	9969825	9295	9962814	9972109	3.71724	3.76708	4.75397e+06	0.386538	2.52363	5.01052	13.1522	9.0552	19.103	13.34 (9.19-19.38)	13.3 (9.17-19.3)	3.72 (2.52)	13.15 (9.06)
pericardial haemorrhage*	10047065	Vascular disorders	Yes	15.24	196.8	182.997	9.15843	25.36	15.04	15.263	9.165	25.418	15	1055	1070	9280	9961759	9971039	9295	9962814	9972109	3.91072	4.00233	1.01465e+07	0.701188	2.32759	5.67707	15.0399	9.03084	25.0474	15.26 (9.16-25.42)	15.24 (9.16-25.36)	3.91 (2.33)	15.04 (9.03)
atrial fibrillation	10007541	Cardiac disorders	Yes	10.052	2796.4	2787.4	9.05869	11.1542	9.967	10.4	9.336	11.587	345	36789	37134	8950	9926025	9934975	9295	9962814	9972109	3.31723	3.32121	301976	0.0333746	2.95583	3.68658	9.96747	8.94687	11.1045	10.4 (9.34-11.59)	10.05 (9.06-11.15)	3.32 (2.96)	9.97 (8.95)
prothrombin time ratio decreased*	10022891	Investigations	Yes	24.64	88.6858	67.063	9.14657	66.3778	24.109	24.65	9.147	66.433	4	174	178	9291	9962640	9971931	9295	9962814	9972109	4.59149	4.90519	6.11543e+07	2.26987	1.89196	7.91841	24.1089	8.9457	64.9742	24.65 (9.15-66.43)	24.64 (9.15-66.38)	4.59 (1.89)	24.11 (8.95)
conduction disorder	10007541	Cardiac disorders	Yes	16.421	156.909	142.074	9.05608	29.7755	16.188	16.439	9.06	29.829	11	718	729	9284	9962096	9971380	9295	9962814	9972109	4.01688	4.14028	1.48958e+07	0.935901	2.20544	6.07512	16.1884	8.92158	29.3741	16.44 (9.06-29.83)	16.42 (9.06-29.78)	4.02 (2.21)	16.19 (8.92)
cardiac fibrillation	10007541	Cardiac disorders	Yes	17.507	137.838	122.059	9.06361	33.816	17.242	17.523	9.066	33.869	9	551	560	9286	9962263	9971549	9295	9962814	9972109	4.10787	4.25714	1.93981e+07	1.12437	2.13641	6.37788	17.2422	8.9209	33.3254	17.52 (9.07-33.87)	17.51 (9.06-33.82)	4.11 (2.14)	17.24 (8.92)
electrocardiogram T wave abnormal*	10022891	Investigations	Yes	15.3967	172.539	172.539	8.90875	26.6096	15.1928	15.4169	8.91367	26.6646	13	905	918	9282	9961909	9971191	9295	9962814	9972109	3.92532	4.03051	1.18238e+07	0.801421	2.24006	5.82095	15.1928	8.78414	26.2771	15.42 (8.91-26.66)	15.4 (8.91-26.61)	3.93 (2.24)	15.19 (8.78)
myopathy	10028395	Musculoskeletal and connective tissue disorders	Yes	12.069	371.556	360.677	8.73422	16.677	11.946	12.113	8.755	16.759	37	3286	3323	9258	9959528	9968786	9295	9962814	9972109	3.57841	3.6163	3.26746e+06	0.294904	2.53019	4.7024	11.9456	8.63388	16.5277	12.11 (8.76-16.76)	12.07 (8.73-16.68)	3.58 (2.53)	11.95 (8.63)
bundle branch block left	10007541	Cardiac disorders	Yes	13.801	211.028	198.566	8.67326	21.9603	13.638	13.825	8.681	22.019	18	1398	1416	9277	9961416	9970693	9295	9962814	9972109	3.76955	3.84638	7.66129e+06	0.589772	2.31044	5.38231	13.6379	8.56312	21.7201	13.82 (8.68-22.02)	13.8 (8.67-21.96)	3.77 (2.31)	13.64 (8.56)
pulmonary calcification*	10038738	Respiratory, thoracic and mediastinal disorders	Yes	27.483	74.6458	51.037	8.73839	86.4365	26.821	27.492	8.738	86.495	3	117	120	9292	9962697	9971989	9295	9962814	9972109	4.7453	5.14821	9.06852e+07	2.85119	1.77112	8.5253	26.8212	8.52487	84.3854	27.49 (8.74-86.5)	27.48 (8.74-86.44)	4.75 (1.77)	26.82 (8.52)
renal artery thrombosis*	10047065	Vascular disorders	Yes	27.483	74.6458	51.037	8.73839	86.4365	26.821	27.492	8.738	86.495	3	117	120	9292	9962697	9971989	9295	9962814	9972109	4.7453	5.14821	9.06852e+07	2.85119	1.77112	8.5253	26.8212	8.52487	84.3854	27.49 (8.74-86.5)	27.48 (8.74-86.44)	4.75 (1.77)	26.82 (8.52)
drug-induced liver injury	10019805	Hepatobiliary disorders	Yes	10.175	1091.49	1082.4	8.58822	12.055	10.088	10.308	8.679	12.242	133	14011	14144	9162	9948803	9957965	9295	9962814	9972109	3.33461	3.34516	774527	0.0843162	2.76441	3.9259	10.0883	8.49427	11.9814	10.31 (8.68-12.24)	10.18 (8.59-12.05)	3.33 (2.76)	10.09 (8.49)
glare	10015919	Eye disorders	Yes	23.05	82.6006	62.407	8.56251	62.0499	22.586	23.06	8.563	62.103	4	186	190	9291	9962628	9971919	9295	9962814	9972109	4.49737	4.81157	5.723e+07	2.266	1.80092	7.82222	22.5862	8.38673	60.8269	23.06 (8.56-62.1)	23.05 (8.56-62.05)	4.5 (1.8)	22.59 (8.39)
axonal neuropathy*	10029205	Nervous system disorders	Yes	20.224	89.6753	71.784	8.35061	48.9797	19.868	20.234	8.351	49.026	5	265	270	9290	9962549	9971839	9295	9962814	9972109	4.31234	4.56989	4.02374e+07	1.88111	1.82682	7.31295	19.8675	8.19959	48.1389	20.23 (8.35-49.03)	20.22 (8.35-48.98)	4.31 (1.83)	19.87 (8.2)
pneumonitis chemical*	10022117	Injury, poisoning and procedural complications	Yes	26.357	71.4289	48.805	8.38529	82.8464	25.748	26.365	8.385	82.902	3	122	125	9292	9962692	9971984	9295	9962814	9972109	4.68641	5.08979	8.69988e+07	2.84757	1.71485	8.46474	25.7483	8.18869	80.9624	26.36 (8.38-82.9)	26.36 (8.39-82.85)	4.69 (1.71)	25.75 (8.19)
tonic clonic movements*	10029205	Nervous system disorders	Yes	17.449	106.808	91.221	8.2709	36.8119	17.185	17.461	8.272	36.858	7	430	437	9288	9962384	9971672	9295	9962814	9972109	4.10309	4.29229	2.48386e+07	1.40578	1.92097	6.6636	17.1852	8.14134	36.2754	17.46 (8.27-36.86)	17.45 (8.27-36.81)	4.1 (1.92)	17.19 (8.14)
corneal opacity*	10015919	Eye disorders	Yes	16.554	115.14	100.318	8.23694	33.269	16.317	16.567	8.239	33.315	8	518	526	9287	9962296	9971583	9295	9962814	9972109	4.02831	4.19534	2.06293e+07	1.24826	1.96083	6.42985	16.3171	8.11423	32.8123	16.57 (8.24-33.31)	16.55 (8.24-33.27)	4.03 (1.96)	16.32 (8.11)
cerebellar haematoma*	10029205	Nervous system disorders	Yes	25.52	69.0352	47.144	8.12255	80.1805	24.95	25.528	8.122	80.235	3	126	129	9292	9962688	9971980	9295	9962814	9972109	4.64096	5.04471	8.42587e+07	2.84487	1.67136	8.41805	24.9499	7.93824	78.4177	25.53 (8.12-80.24)	25.52 (8.12-80.18)	4.64 (1.67)	24.95 (7.94)
ventricular dysfunction	10007541	Cardiac disorders	Yes	16.179	112.237	97.768	8.05132	32.5115	15.953	16.192	8.053	32.557	8	530	538	9287	9962284	9971571	9295	9962814	9972109	3.99577	4.16286	2.01631e+07	1.24779	1.92876	6.39695	15.9531	7.9342	32.0765	16.19 (8.05-32.56)	16.18 (8.05-32.51)	4 (1.93)	15.95 (7.93)
mixed liver injury*	10019805	Hepatobiliary disorders	Yes	13.878	153.387	140.924	8.03309	23.9757	13.714	13.897	8.038	24.026	13	1004	1017	9282	9961810	9971092	9295	9962814	9972109	3.77756	3.88291	1.06591e+07	0.800253	2.09377	5.67204	13.7139	7.93208	23.7101	13.9 (8.04-24.03)	13.88 (8.03-23.98)	3.78 (2.09)	13.71 (7.93)
neurotoxicity	10022117	Injury, poisoning and procedural complications	Yes	9.995	513.676	504.788	7.8208	12.7736	9.912	10.058	7.857	12.875	64	6863	6927	9231	9955951	9965182	9295	9962814	9972109	3.30921	3.33122	1.56928e+06	0.172549	2.50044	4.162	9.91225	7.74299	12.6893	10.06 (7.86-12.88)	9.99 (7.82-12.77)	3.31 (2.5)	9.91 (7.74)
pleural fibrosis*	10038738	Respiratory, thoracic and mediastinal disorders	Yes	21.225	75.5919	57.044	7.89108	57.0898	20.832	21.233	7.891	57.136	4	202	206	9291	9962612	9971903	9295	9962814	9972109	4.38073	4.69551	5.27192e+07	2.26154	1.68783	7.70319	20.832	7.74172	56.0561	21.23 (7.89-57.14)	21.23 (7.89-57.09)	4.38 (1.69)	20.83 (7.74)
papilloedema*	10047065	Vascular disorders	Yes	12.152	202.436	191.547	7.82416	18.8737	12.027	12.177	7.833	18.93	20	1764	1784	9275	9961050	9970325	9295	9962814	9972109	3.58826	3.65768	6.07392e+06	0.532852	2.19775	5.11762	12.0274	7.73668	18.6978	12.18 (7.83-18.93)	12.15 (7.82-18.87)	3.59 (2.2)	12.03 (7.74)
porphyria acute*	10029205	Nervous system disorders	Yes	17.523	91.9824	76.429	7.82317	39.2495	17.258	17.534	7.824	39.294	6	367	373	9289	9962447	9971736	9295	9962814	9972109	4.10916	4.32753	2.90878e+07	1.60715	1.79207	6.863	17.2576	7.70072	38.6748	17.53 (7.82-39.29)	17.52 (7.82-39.25)	4.11 (1.79)	17.26 (7.7)
mitral valve incompetence*	10007541	Cardiac disorders	Yes	10.952	277.581	267.806	7.69282	15.592	10.851	10.985	7.707	15.657	31	3034	3065	9264	9959780	9969044	9295	9962814	9972109	3.43975	3.48493	3.53647e+06	0.349633	2.30234	4.66753	10.851	7.61294	15.4663	10.98 (7.71-15.66)	10.95 (7.69-15.59)	3.44 (2.3)	10.85 (7.61)
angiodysplasia*	10047065	Vascular disorders	Yes	24.36	65.7111	44.837	7.75804	76.4896	23.841	24.368	7.758	76.541	3	132	135	9292	9962682	9971974	9295	9962814	9972109	4.57537	4.97961	8.04575e+07	2.84113	1.60848	8.35074	23.841	7.59002	74.8872	24.37 (7.76-76.54)	24.36 (7.76-76.49)	4.58 (1.61)	23.84 (7.59)
extravasation*	10018065	General disorders and administration site conditions	Yes	12.418	166.079	154.972	7.58928	20.319	12.287	12.438	7.595	20.369	16	1381	1397	9279	9961433	9970712	9295	9962814	9972109	3.61911	3.70539	7.75386e+06	0.658207	2.08279	5.32799	12.2874	7.50318	20.1223	12.44 (7.6-20.37)	12.42 (7.59-20.32)	3.62 (2.08)	12.29 (7.5)
cardiac tamponade	10007541	Cardiac disorders	Yes	11.514	209.017	198.732	7.56812	17.5172	11.402	11.539	7.577	17.572	22	2048	2070	9273	9960766	9970039	9295	9962814	9972109	3.51124	3.57452	5.23317e+06	0.486304	2.17981	4.96923	11.4022	7.48727	17.3643	11.54 (7.58-17.57)	11.51 (7.57-17.52)	3.51 (2.18)	11.4 (7.49)
Electrocardiogram QRS complex prolonged*	10022891	Investigations	Yes	10.1161	358.247	358.247	7.52291	13.6032	10.0309	10.1595	7.54461	13.6806	44	4662	4706	9251	9958152	9967403	9295	9962814	9972109	3.32637	3.35833	2.30501e+06	0.248755	2.36083	4.35584	10.0309	7.44912	13.5074	10.16 (7.54-13.68)	10.12 (7.52-13.6)	3.33 (2.36)	10.03 (7.45)
thrombophlebitis*	10047065	Vascular disorders	Yes	12.783	139.554	128.14	7.4013	22.0779	12.645	12.8	7.406	22.124	13	1090	1103	9282	9961724	9971006	9295	9962814	9972109	3.66045	3.7659	9.81886e+06	0.799408	1.97771	5.5541	12.6446	7.31564	21.8554	12.8 (7.41-22.12)	12.78 (7.4-22.08)	3.66 (1.98)	12.64 (7.32)
extrasystoles*	10007541	Cardiac disorders	Yes	10.942	223.6	213.856	7.38269	16.2173	10.841	10.968	7.393	16.274	25	2449	2474	9270	9960365	9969635	9295	9962814	9972109	3.43845	3.4943	4.37806e+06	0.430073	2.1827	4.8059	10.8412	7.307	16.0848	10.97 (7.39-16.27)	10.94 (7.38-16.22)	3.44 (2.18)	10.84 (7.31)
respiratory failure	10027433	Metabolism and nutrition disorders	Yes	8.425	1334.61	1327.23	7.35432	9.65156	8.368	8.593	7.478	9.874	205	26079	26284	9090	9936735	9945825	9295	9962814	9972109	3.06481	3.07162	419426	0.0551726	2.60184	3.5414	8.36758	7.282	9.615	8.59 (7.48-9.87)	8.43 (7.35-9.65)	3.06 (2.6)	8.37 (7.28)
haemodynamic instability	10047065	Vascular disorders	Yes	10.512	255.778	246.433	7.34116	15.0524	10.419	10.543	7.354	15.114	30	3059	3089	9265	9959755	9969020	9295	9962814	9972109	3.38119	3.42788	3.5072e+06	0.360729	2.22666	4.62909	10.4194	7.26809	14.9369	10.54 (7.35-15.11)	10.51 (7.34-15.05)	3.38 (2.23)	10.42 (7.27)
acute febrile neutrophilic dermatosis*	10040785	Skin and subcutaneous tissue disorders	Yes	12.979	131.098	119.518	7.34836	22.9241	12.836	12.994	7.352	22.968	12	991	1003	9283	9961823	9971106	9295	9962814	9972109	3.68208	3.79597	1.07976e+07	0.861037	1.94013	5.65181	12.8357	7.26192	22.6874	12.99 (7.35-22.97)	12.98 (7.35-22.92)	3.68 (1.94)	12.84 (7.26)
myopathy toxic	10028395	Musculoskeletal and connective tissue disorders	Yes	17.687	77.4434	61.883	7.31058	42.7914	17.416	17.696	7.311	42.834	5	303	308	9290	9962511	9971801	9295	9962814	9972109	4.12237	4.38057	3.52077e+07	1.8761	1.64116	7.11999	17.4163	7.19534	42.1563	17.7 (7.31-42.83)	17.69 (7.31-42.79)	4.12 (1.64)	17.42 (7.2)
discoloured vomit*	10017947	Gastrointestinal disorders	Yes	16.158	84.0585	69.775	7.21741	36.1738	15.933	16.168	7.218	36.215	6	398	404	9289	9962416	9971705	9295	9962814	9972109	3.99398	4.21265	2.68278e+07	1.60489	1.67897	6.74633	15.9334	7.11342	35.6892	16.17 (7.22-36.22)	16.16 (7.22-36.17)	3.99 (1.68)	15.93 (7.11)
dysmetria*	10029205	Nervous system disorders	Yes	17.4	76.0556	60.76	7.19279	42.0921	17.138	17.409	7.193	42.133	5	308	313	9290	9962506	9971796	9295	9962814	9972109	4.09914	4.35741	3.4638e+07	1.87553	1.61842	7.09641	17.1381	7.08122	41.4781	17.41 (7.19-42.13)	17.4 (7.19-42.09)	4.1 (1.62)	17.14 (7.08)
subcutaneous haematoma*	10047065	Vascular disorders	Yes	15.127	91.0702	77.66	7.17598	31.8878	14.93	15.138	7.177	31.928	7	496	503	9288	9962318	9971606	9295	9962814	9972109	3.90017	4.08979	2.15402e+07	1.40248	1.72127	6.45832	14.9303	7.07872	31.4906	15.14 (7.18-31.93)	15.13 (7.18-31.89)	3.9 (1.72)	14.93 (7.08)
chronic cutaneous lupus erythematosus	10040785	Skin and subcutaneous tissue disorders	Yes	22.486	60.3276	41.102	7.16823	70.5363	22.045	22.493	7.168	70.584	3	143	146	9292	9962671	9971963	9295	9962814	9972109	4.46237	4.8674	7.43115e+07	2.83505	1.49988	8.23492	22.0448	7.02504	69.1773	22.49 (7.17-70.58)	22.49 (7.17-70.54)	4.46 (1.5)	22.04 (7.03)
toxic optic neuropathy	10029205	Nervous system disorders	Yes	19.14	67.5645	50.903	7.12264	51.4331	18.822	19.148	7.123	51.476	4	224	228	9291	9962590	9971881	9295	9962814	9972109	4.23434	4.5498	4.75645e+07	2.25641	1.54552	7.55407	18.8219	7.00132	50.5994	19.15 (7.12-51.48)	19.14 (7.12-51.43)	4.23 (1.55)	18.82 (7)
hepatorenal syndrome*	10019805	Hepatobiliary disorders	Yes	14.22	97.0426	84.422	7.08089	28.5569	14.047	14.232	7.082	28.597	8	603	611	9287	9962211	9971498	9295	9962814	9972109	3.8122	3.97961	1.77262e+07	1.24535	1.74771	6.21151	14.0471	6.99064	28.2264	14.23 (7.08-28.6)	14.22 (7.08-28.56)	3.81 (1.75)	14.05 (6.99)
cardiac failure	10007541	Cardiac disorders	Yes	7.908	1418.3	1411.42	6.96882	8.97376	7.857	8.088	7.104	9.208	236	31987	32223	9059	9930827	9939886	9295	9962814	9972109	2.97407	2.97997	343130	0.0480883	2.54139	3.41855	7.85749	6.90168	8.94566	8.09 (7.1-9.21)	7.91 (6.97-8.97)	2.97 (2.54)	7.86 (6.9)
hepatotoxicity	10019805	Hepatobiliary disorders	Yes	8.654	537.728	530.148	6.95142	10.7736	8.592	8.72	6.991	10.876	80	9909	9989	9215	9952905	9962120	9295	9962814	9972109	3.10303	3.12065	1.08883e+06	0.138526	2.37627	3.86503	8.59222	6.88878	10.7169	8.72 (6.99-10.88)	8.65 (6.95-10.77)	3.1 (2.38)	8.59 (6.89)
hypoxia*	10038738	Respiratory, thoracic and mediastinal disorders	Yes	8.489	616.881	609.458	6.93676	10.3886	8.43	8.565	6.985	10.503	94	11869	11963	9201	9950945	9960146	9295	9962814	9972109	3.07553	3.09052	910419	0.118266	2.40272	3.77831	8.42996	6.87442	10.3375	8.56 (6.98-10.5)	8.49 (6.94-10.39)	3.08 (2.4)	8.43 (6.87)
thyroidectomy*	10042613	Surgical and medical procedures	Yes	13.943	94.8872	82.529	6.94358	27.9981	13.777	13.954	6.945	28.037	8	615	623	9287	9962199	9971486	9295	9962814	9972109	3.78414	3.9516	1.73809e+07	1.245	1.72	6.18319	13.7765	6.8566	27.6803	13.95 (6.94-28.04)	13.94 (6.94-28)	3.78 (1.72)	13.78 (6.86)
resting tremor	10029205	Nervous system disorders	Yes	16.8	73.1539	58.411	6.94646	40.6308	16.556	16.809	6.947	40.671	5	319	324	9290	9962495	9971785	9295	9962814	9972109	4.04931	4.30774	3.34474e+07	1.87434	1.56961	7.04587	16.5563	6.84248	40.0601	16.81 (6.95-40.67)	16.8 (6.95-40.63)	4.05 (1.57)	16.56 (6.84)
ejection fraction decreased	10022891	Investigations	Yes	9.016	367.731	359.812	6.86761	11.8365	8.949	9.061	6.891	11.914	52	6182	6234	9243	9956632	9965875	9295	9962814	9972109	3.16173	3.18882	1.73986e+06	0.211165	2.26977	4.10787	8.94899	6.80621	11.7664	9.06 (6.89-11.91)	9.02 (6.87-11.84)	3.16 (2.27)	8.95 (6.81)
acute hepatic failure	10019805	Hepatobiliary disorders	Yes	8.982	358.972	351.088	6.82349	11.8233	8.916	9.026	6.847	11.899	51	6086	6137	9244	9956728	9965972	9295	9962814	9972109	3.15634	3.18396	1.76711e+06	0.215197	2.25617	4.11175	8.91562	6.76288	11.7536	9.03 (6.85-11.9)	8.98 (6.82-11.82)	3.16 (2.26)	8.92 (6.76)
prothrombin time prolonged*	10022891	Investigations	Yes	11.151	146.344	136.46	6.81692	18.2406	11.046	11.168	6.822	18.284	16	1538	1554	9279	9961276	9970555	9295	9962814	9972109	3.46546	3.55184	6.96286e+06	0.65741	1.93022	5.17345	11.046	6.74708	18.0841	11.17 (6.82-18.28)	11.15 (6.82-18.24)	3.47 (1.93)	11.05 (6.75)
angiosarcoma*	10029104	Neoplasms benign, malignant and unspecified (incl cysts and polyps)	Yes	18.401	64.7112	48.721	6.84993	49.4307	18.107	18.408	6.85	49.471	4	233	237	9291	9962581	9971872	9295	9962814	9972109	4.17848	4.49418	4.5735e+07	2.25459	1.49112	7.49724	18.1071	6.73771	48.6616	18.41 (6.85-49.47)	18.4 (6.85-49.43)	4.18 (1.49)	18.11 (6.74)
eosinophilic pneumonia	10038738	Respiratory, thoracic and mediastinal disorders	Yes	11.719	126.094	115.703	6.78708	20.2348	11.603	11.734	6.791	20.276	13	1189	1202	9282	9961625	9970907	9295	9962814	9972109	3.53645	3.64201	9.002e+06	0.798586	1.85473	5.42928	11.6032	6.7149	20.05	11.73 (6.79-20.28)	11.72 (6.79-20.23)	3.54 (1.85)	11.6 (6.71)
crepitations	10018065	General disorders and administration site conditions	Yes	11.976	119.392	108.774	6.78228	21.147	11.855	11.99	6.785	21.187	12	1074	1086	9283	9961740	9971023	9295	9962814	9972109	3.56738	3.68138	9.96393e+06	0.860198	1.82644	5.53631	11.8547	6.70868	20.9479	11.99 (6.78-21.19)	11.98 (6.78-21.15)	3.57 (1.83)	11.85 (6.71)
hepatitis fulminant	10019805	Hepatobiliary disorders	Yes	12.168	111.492	100.712	6.7184	22.038	12.042	12.181	6.721	22.076	11	969	980	9284	9961845	9971129	9295	9962814	9972109	3.59002	3.71393	1.10413e+07	0.932033	1.78309	5.64476	12.0422	6.64429	21.8253	12.18 (6.72-22.08)	12.17 (6.72-22.04)	3.59 (1.78)	12.04 (6.64)
cholestatic liver injury	10019805	Hepatobiliary disorders	Yes	12.478	104.374	93.326	6.69188	23.2671	12.346	12.49	6.694	23.305	10	859	869	9285	9961955	9971240	9295	9962814	9972109	3.62594	3.76163	1.24522e+07	1.01707	1.74464	5.77863	12.3458	6.61657	23.0358	12.49 (6.69-23.3)	12.48 (6.69-23.27)	3.63 (1.74)	12.35 (6.62)
cardiac failure acute	10007541	Cardiac disorders	Yes	9.957	183.652	174.874	6.60745	15.0046	9.874	9.979	6.615	15.053	23	2476	2499	9272	9960338	9969610	9295	9962814	9972109	3.30365	3.36432	4.3294e+06	0.465398	1.99992	4.72872	9.87414	6.54586	14.8947	9.98 (6.62-15.05)	9.96 (6.61-15)	3.3 (2)	9.87 (6.55)
steatohepatitis	10019805	Hepatobiliary disorders	Yes	17.79	62.3515	46.916	6.62431	47.7761	17.516	17.797	6.624	47.816	4	241	245	9291	9962573	9971864	9295	9962814	9972109	4.13059	4.44649	4.42231e+07	2.25308	1.44443	7.44854	17.5159	6.5195	47.0596	17.8 (6.62-47.82)	17.79 (6.62-47.78)	4.13 (1.44)	17.52 (6.52)
hepatitis toxic	10019805	Hepatobiliary disorders	Yes	12.278	102.428	91.57	6.585	22.8928	12.15	12.29	6.587	22.93	10	873	883	9285	9961941	9971226	9295	9962814	9972109	3.60289	3.7386	1.22528e+07	1.01687	1.7218	5.7554	12.15	6.51204	22.6692	12.29 (6.59-22.93)	12.28 (6.59-22.89)	3.6 (1.72)	12.15 (6.51)
dyspnoea at rest*	10038738	Respiratory, thoracic and mediastinal disorders	Yes	11.897	108.601	98.08	6.56926	21.5456	11.778	11.91	6.572	21.585	11	991	1002	9284	9961823	9971107	9295	9962814	9972109	3.55799	3.68193	1.07964e+07	0.931786	1.75135	5.61251	11.7778	6.49889	21.3445	11.91 (6.57-21.59)	11.9 (6.57-21.55)	3.56 (1.75)	11.78 (6.5)
dilatation atrial*	10007541	Cardiac disorders	Yes	20.745	55.3112	37.621	6.61924	65.0157	20.371	20.752	6.619	65.061	3	155	158	9292	9962659	9971951	9295	9962814	9972109	4.34841	4.75419	6.85952e+07	2.82939	1.39003	8.11835	20.3705	6.4974	63.8652	20.75 (6.62-65.06)	20.75 (6.62-65.02)	4.35 (1.39)	20.37 (6.5)
optic atrophy*	10015919	Eye disorders	Yes	13.151	88.7374	77.128	6.55083	26.4011	13.004	13.162	6.552	26.439	8	652	660	9287	9962162	9971449	9295	9962814	9972109	3.70091	3.86849	1.6396e+07	1.24401	1.63779	6.0992	13.0042	6.47386	26.1219	13.16 (6.55-26.44)	13.15 (6.55-26.4)	3.7 (1.64)	13 (6.47)
thyroid function test abnormal	10022891	Investigations	Yes	10.798	132.044	122.512	6.4958	17.9496	10.7	10.813	6.5	17.99	15	1489	1504	9280	9961325	9970605	9295	9962814	9972109	3.41953	3.51153	7.19106e+06	0.698217	1.84034	5.18271	10.6999	6.43156	17.801	10.81 (6.5-17.99)	10.8 (6.5-17.95)	3.42 (1.84)	10.7 (6.43)
tri-iodothyronine decreased	10022891	Investigations	Yes	20.481	54.5485	37.092	6.53591	64.1795	20.116	20.487	6.536	64.223	3	157	160	9292	9962657	9971949	9295	9962814	9972109	4.33026	4.73616	6.77269e+07	2.82853	1.37251	8.0998	20.1159	6.41707	63.0581	20.49 (6.54-64.22)	20.48 (6.54-64.18)	4.33 (1.37)	20.12 (6.42)
optic nerve injury	10022117	Injury, poisoning and procedural complications	Yes	14.452	74.1302	61.44	6.45947	32.334	14.273	14.461	6.46	32.37	6	445	451	9289	9962369	9971658	9295	9962814	9972109	3.83521	4.05425	2.40007e+07	1.60206	1.5228	6.5857	14.2729	6.37614	31.9497	14.46 (6.46-32.37)	14.45 (6.46-32.33)	3.84 (1.52)	14.27 (6.38)
cardiac arrest	10007541	Cardiac disorders	Yes	7.307	1101.01	1094.73	6.3745	8.37591	7.265	7.448	6.478	8.564	203	29776	29979	9092	9933038	9942130	9295	9962814	9972109	2.8609	2.86779	367271	0.055646	2.396	3.33957	7.26468	6.31841	8.35267	7.45 (6.48-8.56)	7.31 (6.37-8.38)	2.86 (2.4)	7.26 (6.32)
sinus arrhythmia	10007541	Cardiac disorders	Yes	14.197	72.6437	60.192	6.34609	31.7605	14.024	14.205	6.346	31.795	6	453	459	9289	9962361	9971650	9295	9962814	9972109	3.80984	4.02894	2.35778e+07	1.60163	1.49783	6.56005	14.0241	6.2656	31.3899	14.2 (6.35-31.8)	14.2 (6.35-31.76)	3.81 (1.5)	14.02 (6.27)
corneal disorder	10015919	Eye disorders	Yes	12.165	91.1947	80.479	6.30818	23.4596	12.039	12.176	6.31	23.495	9	793	802	9286	9962021	9971307	9295	9962814	9972109	3.58969	3.73974	1.34858e+07	1.11845	1.62461	5.85488	12.0394	6.23913	23.232	12.18 (6.31-23.5)	12.16 (6.31-23.46)	3.59 (1.62)	12.04 (6.24)
superior vena cava syndrome*	10029104	Neoplasms benign, malignant and unspecified (incl cysts and polyps)	Yes	16.879	58.83	44.222	6.28769	45.3109	16.633	16.886	6.288	45.349	4	254	258	9291	9962560	9971851	9295	9962814	9972109	4.056	4.37219	4.19686e+07	2.25083	1.37164	7.37275	16.6333	6.19356	44.67	16.89 (6.29-45.35)	16.88 (6.29-45.31)	4.06 (1.37)	16.63 (6.19)
dyspnoea exertional*	10038738	Respiratory, thoracic and mediastinal disorders	Yes	7.636	516.017	509.435	6.21234	9.38592	7.589	7.701	6.253	9.485	90	12633	12723	9205	9950181	9959386	9295	9962814	9972109	2.92393	2.9396	854993	0.123317	2.23727	3.64193	7.58911	6.16182	9.347	7.7 (6.25-9.48)	7.64 (6.21-9.39)	2.92 (2.24)	7.59 (6.16)
soft tissue necrosis*	10047065	Vascular disorders	Yes	16.682	58.0673	43.639	6.21486	44.778	16.442	16.689	6.215	44.816	4	257	261	9291	9962557	9971848	9295	9962814	9972109	4.03932	4.35558	4.14806e+07	2.25034	1.35535	7.35581	16.4421	6.12291	44.1526	16.69 (6.22-44.82)	16.68 (6.21-44.78)	4.04 (1.36)	16.44 (6.12)
photosensitivity reaction	10040785	Skin and subcutaneous tissue disorders	Yes	8.045	318.639	311.673	6.12874	10.5604	7.993	8.085	6.15	10.629	52	6928	6980	9243	9955886	9965129	9295	9962814	9972109	2.99866	3.02578	1.55254e+06	0.210976	2.10713	3.94442	7.99255	6.07953	10.5075	8.09 (6.15-10.63)	8.04 (6.13-10.56)	3 (2.11)	7.99 (6.08)
hepatocellular injury	10019805	Hepatobiliary disorders	Yes	8.235	277.707	270.563	6.1256	11.0708	8.18	8.269	6.143	11.132	44	5727	5771	9251	9957087	9966338	9295	9962814	9972109	3.03205	3.06407	1.87644e+06	0.248322	2.06743	4.06071	8.17973	6.076	11.0119	8.27 (6.14-11.13)	8.23 (6.13-11.07)	3.03 (2.07)	8.18 (6.08)
hypothermia*	10018065	General disorders and administration site conditions	Yes	8.547	224.868	217.433	6.10263	11.9705	8.487	8.574	6.115	12.023	34	4264	4298	9261	9958550	9967811	9295	9962814	9972109	3.08524	3.12657	2.51739e+06	0.319042	1.99689	4.25625	8.48692	6.05229	11.9009	8.57 (6.12-12.02)	8.55 (6.1-11.97)	3.09 (2)	8.49 (6.05)
ataxia*	10018065	General disorders and administration site conditions	Yes	8.269	247.443	240.271	6.03823	11.3239	8.214	8.3	6.053	11.381	39	5055	5094	9256	9957759	9967015	9295	9962814	9972109	3.03805	3.07413	2.1247e+06	0.27923	2.01729	4.13098	8.21378	5.99003	11.2631	8.3 (6.05-11.38)	8.27 (6.04-11.32)	3.04 (2.02)	8.21 (5.99)
n-terminal prohormone brain natriuretic peptide increased*	10022891	Investigations	Yes	13.426	68.1529	56.422	6.00317	30.0271	13.272	13.434	6.004	30.061	6	479	485	9289	9962335	9971624	9295	9962814	9972109	3.73035	3.94962	2.23006e+07	1.60035	1.41952	6.47971	13.2723	5.93141	29.6986	13.43 (6-30.06)	13.43 (6-30.03)	3.73 (1.42)	13.27 (5.93)
arrhythmia supraventricular	10007541	Cardiac disorders	Yes	14.484	61.9327	49.331	5.99447	34.9966	14.305	14.492	5.995	35.032	5	370	375	9290	9962444	9971734	9295	9962814	9972109	3.83841	4.09745	2.88495e+07	1.86973	1.36268	6.83221	14.3046	5.91746	34.5794	14.49 (6-35.03)	14.48 (5.99-35)	3.84 (1.36)	14.3 (5.92)
pulmonary haemorrhage*	10047065	Vascular disorders	Yes	8.864	166.127	158.409	5.93448	13.2397	8.8	8.885	5.942	13.284	24	2902	2926	9271	9959912	9969183	9295	9962814	9972109	3.13748	3.19572	3.69448e+06	0.446362	1.85952	4.53193	8.79984	5.88545	13.1574	8.88 (5.94-13.28)	8.86 (5.93-13.24)	3.14 (1.86)	8.8 (5.89)
left atrial dilatation*	10007541	Cardiac disorders	Yes	14.253	60.8109	48.423	5.89942	34.4352	14.079	14.26	5.9	34.469	5	376	381	9290	9962438	9971728	9295	9962814	9972109	3.81551	4.07461	2.83903e+07	1.86927	1.34018	6.80903	14.0794	5.82482	34.0317	14.26 (5.9-34.47)	14.25 (5.9-34.44)	3.82 (1.34)	14.08 (5.82)
systemic inflammatory response syndrome*	10018065	General disorders and administration site conditions	Yes	10.01	104.469	95.724	5.79981	17.2765	9.927	10.023	5.803	17.311	13	1392	1405	9282	9961422	9970704	9295	9962814	9972109	3.31131	3.41705	7.69015e+06	0.797261	1.63126	5.20284	9.92669	5.74718	17.1457	10.02 (5.8-17.31)	10.01 (5.8-17.28)	3.31 (1.63)	9.93 (5.75)
abnormal loss of weight*	10027433	Metabolism and nutrition disorders	Yes	9.083	135.559	127.653	5.78522	14.2606	9.016	9.1	5.791	14.3	19	2242	2261	9276	9960572	9969848	9295	9962814	9972109	3.17241	3.24562	4.779e+06	0.557823	1.75187	4.73937	9.01552	5.73698	14.1677	9.1 (5.79-14.3)	9.08 (5.79-14.26)	3.17 (1.75)	9.02 (5.74)
cerebral artery occlusion*	10029205	Nervous system disorders	Yes	14.029	59.724	47.544	5.80724	33.891	13.861	14.036	5.808	33.925	5	382	387	9290	9962432	9971722	9295	9962814	9972109	3.79297	4.05212	2.79456e+07	1.86883	1.31802	6.78622	13.8611	5.73503	33.501	14.04 (5.81-33.92)	14.03 (5.81-33.89)	3.79 (1.32)	13.86 (5.74)
haematoma muscle*	10047065	Vascular disorders	Yes	12.811	64.5655	53.411	5.72949	28.6451	12.671	12.819	5.73	28.677	6	502	508	9289	9962312	9971601	9295	9962814	9972109	3.66351	3.88291	2.12809e+07	1.59932	1.35362	6.41219	12.6714	5.66415	28.3475	12.82 (5.73-28.68)	12.81 (5.73-28.65)	3.66 (1.35)	12.67 (5.66)
ocular toxicity	10015919	Eye disorders	Yes	13.742	58.3265	46.414	5.6891	33.1938	13.58	13.748	5.689	33.225	5	390	395	9290	9962424	9971714	9295	9962814	9972109	3.76345	4.02268	2.73738e+07	1.86825	1.289	6.75636	13.5803	5.61953	32.8187	13.75 (5.69-33.23)	13.74 (5.69-33.19)	3.76 (1.29)	13.58 (5.62)
gravitational oedema*	10007541	Cardiac disorders	Yes	15.15	52.1279	39.097	5.64804	40.6375	14.953	15.156	5.648	40.67	4	283	287	9291	9962531	9971822	9295	9962814	9972109	3.90232	4.21908	3.76831e+07	2.24654	1.22138	7.21677	14.9526	5.5721	40.1248	15.16 (5.65-40.67)	15.15 (5.65-40.64)	3.9 (1.22)	14.95 (5.57)
hepatic cirrhosis	10019805	Hepatobiliary disorders	Yes	7.442	266.02	259.65	5.60684	9.87782	7.398	7.476	5.624	9.937	48	6913	6961	9247	9955901	9965148	9295	9962814	9972109	2.88711	2.9165	1.55524e+06	0.227977	1.96156	3.87144	7.39788	5.56546	9.83362	7.48 (5.62-9.94)	7.44 (5.61-9.88)	2.89 (1.96)	7.4 (5.57)
contraindicated product prescribed*	10022117	Injury, poisoning and procedural complications	Yes	10.802	79.2639	69.847	5.60371	20.8225	10.705	10.812	5.605	20.855	9	893	902	9286	9961921	9971207	9295	9962814	9972109	3.42017	3.57042	1.19774e+07	1.11693	1.45673	5.68411	10.7047	5.54972	20.6479	10.81 (5.61-20.86)	10.8 (5.6-20.82)	3.42 (1.46)	10.7 (5.55)
left ventricular dysfunction	10007541	Cardiac disorders	Yes	8.658	134.416	126.918	5.57849	13.4375	8.597	8.674	5.584	13.476	20	2476	2496	9275	9960338	9969613	9295	9962814	9972109	3.10375	3.17341	4.328e+06	0.531089	1.71589	4.63093	8.59653	5.53367	13.3547	8.67 (5.58-13.48)	8.66 (5.58-13.44)	3.1 (1.72)	8.6 (5.53)
electrocardiogram repolarisation abnormality*	10022891	Investigations	Yes	14.991	51.5114	38.626	5.58917	40.2082	14.798	14.997	5.589	40.241	4	286	290	9291	9962528	9971819	9295	9962814	9972109	3.88732	4.20413	3.72892e+07	2.24615	1.2067	7.20156	14.7979	5.51485	39.7068	15 (5.59-40.24)	14.99 (5.59-40.21)	3.89 (1.21)	14.8 (5.51)
cholestasis*	10019805	Hepatobiliary disorders	Yes	7.431	237.837	231.482	5.5092	10.0232	7.387	7.461	5.524	10.078	43	6202	6245	9252	9956612	9965864	9295	9962814	9972109	2.88501	2.91779	1.73257e+06	0.253751	1.91031	3.92526	7.38709	5.46908	9.97775	7.46 (5.52-10.08)	7.43 (5.51-10.02)	2.89 (1.91)	7.39 (5.47)
hyponatraemia*	10027433	Metabolism and nutrition disorders	Yes	6.524	591.712	586.217	5.48615	7.75818	6.491	6.601	5.538	7.868	127	20864	20991	9168	9941950	9951118	9295	9962814	9972109	2.69843	2.70952	519797	0.087922	2.11649	3.30255	6.49095	5.44534	7.73733	6.6 (5.54-7.87)	6.52 (5.49-7.76)	2.7 (2.12)	6.49 (5.45)
exercise tolerance decreased*	10018065	General disorders and administration site conditions	Yes	8.702	121.751	114.222	5.47477	13.8316	8.64	8.717	5.48	13.868	18	2217	2235	9277	9960597	9969874	9295	9962814	9972109	3.11109	3.1883	4.83235e+06	0.586919	1.65608	4.72051	8.64038	5.43115	13.7459	8.72 (5.48-13.87)	8.7 (5.47-13.83)	3.11 (1.66)	8.64 (5.43)
multiple organ dysfunction syndrome*	10018065	General disorders and administration site conditions	Yes	6.651	463.594	457.981	5.45309	8.11207	6.616	6.711	5.491	8.202	97	15632	15729	9198	9947182	9956380	9295	9962814	9972109	2.726	2.74055	691499	0.114489	2.06383	3.41728	6.61619	5.41326	8.08644	6.71 (5.49-8.2)	6.65 (5.45-8.11)	2.73 (2.06)	6.62 (5.41)
monocytosis*	10005329	Blood and lymphatic system disorders	Yes	17.195	45.039	30.497	5.49673	53.7898	16.94	17.201	5.497	53.827	3	187	190	9292	9962627	9971919	9295	9962814	9972109	4.08233	4.48964	5.69194e+07	2.81776	1.13241	7.84688	16.9397	5.41314	53.0104	17.2 (5.5-53.83)	17.2 (5.5-53.79)	4.08 (1.13)	16.94 (5.41)
calciphylaxis*	10027433	Metabolism and nutrition disorders	Yes	10.497	76.5864	67.461	5.44599	20.2327	10.405	10.506	5.447	20.263	9	919	928	9286	9961895	9971181	9295	9962814	9972109	3.37917	3.52947	1.16389e+07	1.11658	1.4161	5.64284	10.4048	5.39474	20.0675	10.51 (5.45-20.26)	10.5 (5.45-20.23)	3.38 (1.42)	10.4 (5.39)
transient global amnesia*	10037175	Psychiatric disorders	Yes	14.534	49.7364	37.269	5.41991	38.9743	14.352	14.539	5.42	39.005	4	295	299	9291	9962519	9971810	9295	9962814	9972109	3.84323	4.16018	3.61554e+07	2.24501	1.16351	7.15685	14.3525	5.34997	38.5036	14.54 (5.42-39.01)	14.53 (5.42-38.97)	3.84 (1.16)	14.35 (5.35)
respiratory acidosis*	10038738	Respiratory, thoracic and mediastinal disorders	Yes	9.179	93.9556	86.012	5.31944	15.8389	9.11	9.191	5.322	15.871	13	1518	1531	9282	9961296	9970578	9295	9962814	9972109	3.18741	3.29323	7.05226e+06	0.796616	1.50816	5.07829	9.10974	5.2753	15.7313	9.19 (5.32-15.87)	9.18 (5.32-15.84)	3.19 (1.51)	9.11 (5.28)
diastolic dysfunction*	10007541	Cardiac disorders	Yes	10.176	73.7731	64.955	5.27997	19.612	10.089	10.185	5.281	19.641	9	948	957	9286	9961866	9971152	9295	9962814	9972109	3.33478	3.48512	1.12832e+07	1.11622	1.37209	5.59815	10.0895	5.23177	19.4575	10.19 (5.28-19.64)	10.18 (5.28-19.61)	3.33 (1.37)	10.09 (5.23)
bronchiectasis*	10038738	Respiratory, thoracic and mediastinal disorders	Yes	8.266	114.116	107.011	5.20096	13.1373	8.211	8.28	5.205	13.172	18	2334	2352	9277	9960480	9969757	9295	9962814	9972109	3.03748	3.11471	4.59021e+06	0.586674	1.58282	4.64661	8.21056	5.16146	13.0609	8.28 (5.2-13.17)	8.27 (5.2-13.14)	3.04 (1.58)	8.21 (5.16)
supraventricular extrasystoles*	10007541	Cardiac disorders	Yes	10.017	72.3844	63.718	5.19772	19.3047	9.934	10.026	5.199	19.334	9	963	972	9286	9961851	9971137	9295	9962814	9972109	3.31234	3.4627	1.11076e+07	1.11605	1.34984	5.57557	9.93376	5.15128	19.1563	10.03 (5.2-19.33)	10.02 (5.2-19.3)	3.31 (1.35)	9.93 (5.15)
haemorrhagic diathesis*	10005329	Blood and lymphatic system disorders	Yes	9.161	86.5158	78.605	5.19192	16.1643	9.092	9.172	5.194	16.195	12	1404	1416	9283	9961410	9970693	9295	9962814	9972109	3.18459	3.29889	7.62365e+06	0.857834	1.4465	5.15127	9.09192	5.14902	16.0541	9.17 (5.19-16.2)	9.16 (5.19-16.16)	3.18 (1.45)	9.09 (5.15)
syncope	10007541	Cardiac disorders	Yes	5.906	866.732	861.836	5.16987	6.74695	5.879	6.021	5.255	6.9	213	38654	38867	9082	9924160	9933242	9295	9962814	9972109	2.55568	2.56224	283230	0.0530341	2.10166	3.02283	5.87944	5.13065	6.73752	6.02 (5.26-6.9)	5.91 (5.17-6.75)	2.56 (2.1)	5.88 (5.13)
toxicity to various agents*	10022117	Injury, poisoning and procedural complications	Yes	5.621	1773.32	1768.68	5.14321	6.14318	5.597	5.865	5.341	6.44	465	88662	89127	8830	9874152	9882982	9295	9962814	9972109	2.48474	2.48767	127005	0.0249883	2.17151	2.80382	5.59733	5.09776	6.14587	5.86 (5.34-6.44)	5.62 (5.14-6.14)	2.48 (2.17)	5.6 (5.1)
total lung capacity decreased*	10022891	Investigations	Yes	11.382	56.2279	46.415	5.0931	25.4364	11.273	11.389	5.094	25.465	6	565	571	9289	9962249	9971538	9295	9962814	9972109	3.49484	3.71456	1.89122e+07	1.59693	1.18716	6.24195	11.2733	5.04188	25.2065	11.39 (5.09-25.46)	11.38 (5.09-25.44)	3.49 (1.19)	11.27 (5.04)
metabolic encephalopathy*	10029205	Nervous system disorders	Yes	9.794	70.4243	61.971	5.08235	18.8736	9.714	9.802	5.083	18.901	9	985	994	9286	9961829	9971115	9295	9962814	9972109	3.28005	3.43045	1.08598e+07	1.1158	1.31782	5.54307	9.7139	5.03761	18.7311	9.8 (5.08-18.9)	9.79 (5.08-18.87)	3.28 (1.32)	9.71 (5.04)
supraventricular tachycardia*	10007541	Cardiac disorders	Yes	7.63	131.61	125.102	5.0655	11.4928	7.583	7.646	5.071	11.529	23	3231	3254	9272	9959583	9968855	9295	9962814	9972109	2.92279	2.98359	3.31805e+06	0.464374	1.62069	4.34649	7.58312	5.02929	11.4338	7.65 (5.07-11.53)	7.63 (5.07-11.49)	2.92 (1.62)	7.58 (5.03)
arrhythmia	10007541	Cardiac disorders	Yes	6.112	455.804	450.72	5.05979	7.38302	6.083	6.172	5.098	7.472	107	18763	18870	9188	9944051	9953239	9295	9962814	9972109	2.60489	2.61808	576741	0.103946	1.97326	3.26289	6.08344	5.02514	7.36463	6.17 (5.1-7.47)	6.11 (5.06-7.38)	2.6 (1.97)	6.08 (5.03)
cardioversion*	10042613	Surgical and medical procedures	Yes	11.069	54.3974	44.879	4.95362	24.734	10.966	11.075	4.954	24.761	6	581	587	9289	9962233	9971522	9295	9962814	9972109	3.45497	3.67476	1.83923e+07	1.59641	1.14777	6.20174	10.9661	4.90503	24.5166	11.07 (4.95-24.76)	11.07 (4.95-24.73)	3.45 (1.15)	10.97 (4.91)
retinal toxicity*	10022117	Injury, poisoning and procedural complications	Yes	10.937	53.6279	44.233	4.89478	24.4378	10.837	10.944	4.895	24.465	6	588	594	9289	9962226	9971515	9295	9962814	9972109	3.43787	3.65768	1.81737e+07	1.59619	1.13087	6.18449	10.8368	4.84746	24.2265	10.94 (4.89-24.46)	10.94 (4.89-24.44)	3.44 (1.13)	10.84 (4.85)
lung diffusion test decreased*	10022891	Investigations	Yes	15.312	39.5678	26.704	4.89962	47.8522	15.111	15.317	4.899	47.884	3	210	213	9292	9962604	9971896	9295	9962814	9972109	3.91748	4.32561	5.07149e+07	2.81155	0.972069	7.67914	15.1105	4.83339	47.2396	15.32 (4.9-47.88)	15.31 (4.9-47.85)	3.92 (0.97)	15.11 (4.83)
presyncope	10007541	Cardiac disorders	Yes	6.228	235.851	230.672	4.76994	8.13176	6.198	6.259	4.786	8.185	54	9293	9347	9241	9953521	9962762	9295	9962814	9972109	2.63183	2.65799	1.15773e+06	0.203004	1.75687	3.55911	6.19811	4.73969	8.10529	6.26 (4.79-8.19)	6.23 (4.77-8.13)	2.63 (1.76)	6.2 (4.74)
lupus-like syndrome	10040785	Skin and subcutaneous tissue disorders	Yes	7.377	109.525	103.276	4.75436	11.4464	7.333	7.391	4.759	11.478	20	2906	2926	9275	9959908	9969183	9295	9962814	9972109	2.87444	2.94418	3.68781e+06	0.53044	1.48756	4.40081	7.3332	4.72168	11.3891	7.39 (4.76-11.48)	7.38 (4.75-11.45)	2.87 (1.49)	7.33 (4.72)
walking disability	10041244	Social circumstances	Yes	9.517	60.4451	52.29	4.74619	19.0834	9.442	9.524	4.747	19.109	8	901	909	9287	9961913	9971200	9295	9962814	9972109	3.23909	3.40728	1.18699e+07	1.23944	1.18067	5.63388	9.44199	4.70599	18.9442	9.52 (4.75-19.11)	9.52 (4.75-19.08)	3.24 (1.18)	9.44 (4.71)
myoclonus*	10029205	Nervous system disorders	Yes	6.717	149.967	144.332	4.72138	9.55613	6.681	6.736	4.729	9.594	31	4947	4978	9264	9957867	9967131	9295	9962814	9972109	2.74007	2.78543	2.1692e+06	0.34825	1.60518	3.96569	6.68105	4.6906	9.51614	6.74 (4.73-9.59)	6.72 (4.72-9.56)	2.74 (1.61)	6.68 (4.69)
cardiac ablation*	10042613	Surgical and medical procedures	Yes	9.925	55.6657	47.166	4.71667	20.8846	9.843	9.931	4.717	20.909	7	756	763	9288	9962058	9971346	9295	9962814	9972109	3.29904	3.48964	1.4142e+07	1.39503	1.12742	5.85187	9.84263	4.67492	20.7228	9.93 (4.72-20.91)	9.93 (4.72-20.88)	3.3 (1.13)	9.84 (4.67)
liver function test abnormal	10022891	Investigations	Yes	6.081	245.105	240.069	4.7015	7.86526	6.052	6.113	4.719	7.919	58	10223	10281	9237	9952591	9961828	9295	9962814	9972109	2.59752	2.62188	1.05287e+06	0.189294	1.75172	3.49204	6.05244	4.6719	7.84092	6.11 (4.72-7.92)	6.08 (4.7-7.87)	2.6 (1.75)	6.05 (4.67)
cardiomegaly*	10007541	Cardiac disorders	Yes	7.021	123.157	117.241	4.7022	10.4833	6.982	7.036	4.708	10.517	24	3664	3688	9271	9959150	9968421	9295	9962814	9972109	2.80357	2.86191	2.92635e+06	0.445583	1.52687	4.19696	6.98165	4.67102	10.4353	7.04 (4.71-10.52)	7.02 (4.7-10.48)	2.8 (1.53)	6.98 (4.67)
hypertransaminasaemia	10019805	Hepatobiliary disorders	Yes	7.673	92.2168	85.703	4.69443	12.5414	7.626	7.685	4.698	12.571	16	2235	2251	9279	9960579	9969858	9295	9962814	9972109	2.93088	3.01754	4.79242e+06	0.655214	1.39864	4.63645	7.62574	4.6616	12.4747	7.68 (4.7-12.57)	7.67 (4.69-12.54)	2.93 (1.4)	7.63 (4.66)
vascular purpura*	10047065	Vascular disorders	Yes	11.33	46.6024	36.932	4.69515	27.3408	11.222	11.336	4.695	27.368	5	473	478	9290	9962341	9971631	9295	9962814	9972109	3.48829	3.74815	2.25805e+07	1.86342	1.01801	6.4783	11.2222	4.64831	27.0935	11.34 (4.7-27.37)	11.33 (4.7-27.34)	3.49 (1.02)	11.22 (4.65)
drug level increased	10022891	Investigations	Yes	6.288	176.978	171.752	4.61125	8.57446	6.257	6.311	4.622	8.618	40	6818	6858	9255	9955996	9965251	9295	9962814	9972109	2.64558	2.68084	1.57554e+06	0.271944	1.63788	3.72381	6.25749	4.58276	8.54424	6.31 (4.62-8.62)	6.29 (4.61-8.57)	2.65 (1.64)	6.26 (4.58)
cerebellar syndrome*	10029205	Nervous system disorders	Yes	9.631	53.6692	45.447	4.57741	20.2639	9.555	9.638	4.578	20.29	7	779	786	9288	9962035	9971323	9295	9962814	9972109	3.2562	3.44685	1.37249e+07	1.39461	1.08498	5.80872	9.55461	4.53858	20.1144	9.64 (4.58-20.29)	9.63 (4.58-20.26)	3.26 (1.08)	9.55 (4.54)
melaena*	10017947	Gastrointestinal disorders	Yes	5.987	206.717	201.778	4.5375	7.89954	5.959	6.014	4.551	7.946	50	8952	9002	9245	9953862	9963107	9295	9962814	9972109	2.57505	2.60331	1.2013e+06	0.218786	1.66782	3.5388	5.95893	4.5095	7.87425	6.01 (4.55-7.95)	5.99 (4.54-7.9)	2.58 (1.67)	5.96 (4.51)
activated partial thromboplastin time prolonged*	10022891	Investigations	Yes	8.205	69.0749	62.103	4.53522	14.8443	8.15	8.213	4.537	14.87	11	1437	1448	9284	9961377	9970661	9295	9962814	9972109	3.02681	3.15119	7.44789e+06	0.9284	1.22412	5.07826	8.15008	4.50172	14.7552	8.21 (4.54-14.87)	8.2 (4.54-14.84)	3.03 (1.22)	8.15 (4.5)
tachypnoea	10038738	Respiratory, thoracic and mediastinal disorders	Yes	6.466	137.857	132.47	4.51864	9.2526	6.433	6.484	4.526	9.289	30	4973	5003	9265	9957841	9967106	9295	9962814	9972109	2.68554	2.7324	2.15763e+06	0.359363	1.53346	3.93134	6.43322	4.49055	9.21632	6.48 (4.53-9.29)	6.47 (4.52-9.25)	2.69 (1.53)	6.43 (4.49)
acute pulmonary oedema	10007541	Cardiac disorders	Yes	7.964	72.5498	65.794	4.51495	14.0478	7.913	7.973	4.517	14.074	12	1615	1627	9283	9961199	9970482	9295	9962814	9972109	2.98419	3.09863	6.62823e+06	0.856824	1.24733	4.94992	7.91282	4.48267	13.9677	7.97 (4.52-14.07)	7.96 (4.51-14.05)	2.98 (1.25)	7.91 (4.48)
cardiopulmonary failure*	10007541	Cardiac disorders	Yes	8.12	68.1689	61.278	4.48834	14.6902	8.067	8.128	4.49	14.716	11	1452	1463	9284	9961362	9970646	9295	9962814	9972109	3.01195	3.13634	7.371e+06	0.928322	1.20935	5.06332	8.06652	4.45566	14.6036	8.13 (4.49-14.72)	8.12 (4.49-14.69)	3.01 (1.21)	8.07 (4.46)
respiratory depression*	10038738	Respiratory, thoracic and mediastinal disorders	Yes	6.299	146.341	141.112	4.47633	8.86383	6.268	6.318	4.485	8.902	33	5615	5648	9262	9957199	9966461	9295	9962814	9972109	2.6481	2.69076	1.91159e+06	0.327702	1.54585	3.83566	6.2684	4.44919	8.83147	6.32 (4.48-8.9)	6.3 (4.48-8.86)	2.65 (1.55)	6.27 (4.45)
respiratory distress	10038738	Respiratory, thoracic and mediastinal disorders	Yes	5.853	212.337	207.529	4.47166	7.66104	5.827	5.881	4.486	7.71	53	9705	9758	9242	9953109	9962351	9295	9962814	9972109	2.54278	2.56944	1.10846e+06	0.20667	1.66022	3.47866	5.8271	4.44504	7.63887	5.88 (4.49-7.71)	5.85 (4.47-7.66)	2.54 (1.66)	5.83 (4.45)
nystagmus	10015919	Eye disorders	Yes	7.412	82.6576	76.405	4.46242	12.3112	7.368	7.423	4.465	12.339	15	2169	2184	9280	9960645	9969925	9295	9962814	9972109	2.88136	2.97366	4.93764e+06	0.695935	1.3052	4.64211	7.36845	4.43259	12.2489	7.42 (4.46-12.34)	7.41 (4.46-12.31)	2.88 (1.31)	7.37 (4.43)
idiopathic pulmonary fibrosis*	10021428	Immune system disorders	Yes	7.791	70.5259	63.938	4.41708	13.7421	7.742	7.799	4.419	13.767	12	1651	1663	9283	9961163	9970446	9295	9962814	9972109	2.95262	3.06707	6.48379e+06	0.856678	1.21594	4.91821	7.74153	4.38583	13.6647	7.8 (4.42-13.77)	7.79 (4.42-13.74)	2.95 (1.22)	7.74 (4.39)
epididymitis	10038604	Reproductive system and breast disorders	Yes	11.811	39.1526	29.181	4.40992	31.6332	11.693	11.816	4.41	31.659	4	363	367	9291	9962451	9971742	9295	9962814	9972109	3.54759	3.86544	2.94011e+07	2.23821	0.873308	6.85757	11.6932	4.36409	31.3307	11.82 (4.41-31.66)	11.81 (4.41-31.63)	3.55 (0.87)	11.69 (4.36)
hyperkalaemia*	10027433	Metabolism and nutrition disorders	Yes	5.576	250.661	246.119	4.3897	7.0829	5.553	5.61	4.409	7.138	67	12878	12945	9228	9949936	9959164	9295	9962814	9972109	2.47321	2.49432	836638	0.164319	1.68359	3.30504	5.55278	4.36386	7.06561	5.61 (4.41-7.14)	5.58 (4.39-7.08)	2.47 (1.68)	5.55 (4.36)
urinary bladder haemorrhage*	10038359	Renal and urinary disorders	Yes	9.217	50.8479	43.019	4.38127	19.3901	9.147	9.224	4.382	19.415	7	814	821	9288	9962000	9971288	9295	9962814	9972109	3.19334	3.38408	1.31355e+07	1.39401	1.02271	5.74544	9.14729	4.34572	19.2541	9.22 (4.38-19.41)	9.22 (4.38-19.39)	3.19 (1.02)	9.15 (4.35)
sudden death*	10018065	General disorders and administration site conditions	Yes	6.644	104.873	99.332	4.37122	10.0985	6.61	6.658	4.376	10.129	22	3549	3571	9273	9959265	9968538	9295	9962814	9972109	2.72455	2.78812	3.0205e+06	0.484065	1.39662	4.17961	6.60953	4.34424	10.056	6.66 (4.38-10.13)	6.64 (4.37-10.1)	2.72 (1.4)	6.61 (4.34)
retinal vascular occlusion*	10015919	Eye disorders	Yes	11.746	38.9007	28.988	4.38578	31.4581	11.63	11.751	4.386	31.484	4	365	369	9291	9962449	9971740	9295	9962814	9972109	3.53975	3.85762	2.92404e+07	2.23805	0.865597	6.84964	11.6298	4.34056	31.16	11.75 (4.39-31.48)	11.75 (4.39-31.46)	3.54 (0.87)	11.63 (4.34)
hepatic cytolysis*	10019805	Hepatobiliary disorders	Yes	6.465	114.84	109.465	4.36557	9.57406	6.432	6.479	4.371	9.606	25	4145	4170	9270	9958669	9967939	9295	9962814	9972109	2.68525	2.74133	2.58713e+06	0.42826	1.4325	4.05017	6.43193	4.33867	9.53513	6.48 (4.37-9.61)	6.46 (4.37-9.57)	2.69 (1.43)	6.43 (4.34)
hypocoagulable state*	10005329	Blood and lymphatic system disorders	Yes	11.714	38.7758	28.893	4.3739	31.372	11.598	11.719	4.374	31.398	4	366	370	9291	9962448	9971739	9295	9962814	9972109	3.53585	3.85373	2.91608e+07	2.23797	0.861757	6.84569	11.5983	4.32889	31.0753	11.72 (4.37-31.4)	11.71 (4.37-31.37)	3.54 (0.86)	11.6 (4.33)
fibroma*	10028395	Musculoskeletal and connective tissue disorders	Yes	13.625	34.656	23.301	4.36366	42.5424	13.467	13.629	4.363	42.571	3	236	239	9292	9962578	9971870	9295	9962814	9972109	3.75132	4.16018	4.51513e+07	2.80597	0.809979	7.51039	13.4667	4.3114	42.0634	13.63 (4.36-42.57)	13.62 (4.36-42.54)	3.75 (0.81)	13.47 (4.31)
monoclonal gammopathy*	10005329	Blood and lymphatic system disorders	Yes	13.625	34.656	23.301	4.36366	42.5424	13.467	13.629	4.363	42.571	3	236	239	9292	9962578	9971870	9295	9962814	9972109	3.75132	4.16018	4.51513e+07	2.80597	0.809979	7.51039	13.4667	4.3114	42.0634	13.63 (4.36-42.57)	13.62 (4.36-42.54)	3.75 (0.81)	13.47 (4.31)
labelled drug-drug interaction issue	10018065	General disorders and administration site conditions	Yes	11.651	38.528	28.704	4.3505	31.2024	11.536	11.655	4.35	31.226	4	368	372	9291	9962446	9971737	9295	9962814	9972109	3.52807	3.84597	2.90027e+07	2.23781	0.854107	6.83783	11.536	4.30574	30.9073	11.65 (4.35-31.23)	11.65 (4.35-31.2)	3.53 (0.85)	11.54 (4.31)
transplant dysfunction*	10022117	Injury, poisoning and procedural complications	Yes	9.671	46.2312	38.029	4.33023	21.5989	9.593	9.676	4.33	21.622	6	665	671	9289	9962149	9971438	9295	9962814	9972109	3.26202	3.48211	1.60725e+07	1.59406	0.956986	6.00723	9.59326	4.29321	21.4363	9.68 (4.33-21.62)	9.67 (4.33-21.6)	3.26 (0.96)	9.59 (4.29)
haemoptysis*	10007541	Cardiac disorders	Yes	5.598	199.322	194.766	4.27698	7.32703	5.574	5.624	4.29	7.373	53	10148	10201	9242	9952666	9961908	9295	9962814	9972109	2.47873	2.5054	1.06008e+06	0.206621	1.59628	3.41451	5.57405	4.25214	7.30691	5.62 (4.29-7.37)	5.6 (4.28-7.33)	2.48 (1.6)	5.57 (4.25)
coagulopathy*	10005329	Blood and lymphatic system disorders	Yes	5.952	139.386	134.497	4.2515	8.33266	5.924	5.97	4.259	8.368	34	6123	6157	9261	9956691	9965952	9295	9962814	9972109	2.56668	2.60811	1.75321e+06	0.318267	1.47981	3.73641	5.92444	4.22662	8.30428	5.97 (4.26-8.37)	5.95 (4.25-8.33)	2.57 (1.48)	5.92 (4.23)
pulmonary oedema*	10007541	Cardiac disorders	Yes	5.289	277.344	273.082	4.24991	6.58214	5.268	5.326	4.272	6.641	80	16212	16292	9215	9946602	9955817	9295	9962814	9972109	2.39728	2.41496	665531	0.138098	1.67173	3.15819	5.26809	4.22511	6.56853	5.33 (4.27-6.64)	5.29 (4.25-6.58)	2.4 (1.67)	5.27 (4.23)
sudden cardiac death*	10018065	General disorders and administration site conditions	Yes	7.686	63.5314	57.06	4.24895	13.9033	7.638	7.694	4.25	13.927	11	1534	1545	9284	9961280	9970564	9295	9962814	9972109	2.93327	3.05771	6.97724e+06	0.927922	1.13114	4.98429	7.63839	4.21969	13.8269	7.69 (4.25-13.93)	7.69 (4.25-13.9)	2.93 (1.13)	7.64 (4.22)
restrictive pulmonary disease*	10038738	Respiratory, thoracic and mediastinal disorders	Yes	11.253	36.9806	27.522	4.20264	30.131	11.146	11.257	4.203	30.155	4	381	385	9291	9962433	9971724	9295	9962814	9972109	3.47851	3.79654	2.80157e+07	2.23681	0.805348	6.78774	11.1465	4.16111	29.8583	11.26 (4.2-30.16)	11.25 (4.2-30.13)	3.48 (0.81)	11.15 (4.16)
skin hyperpigmentation*	10040785	Skin and subcutaneous tissue disorders	Yes	7.009	71.6677	65.816	4.1456	11.8502	6.97	7.018	4.148	11.875	14	2141	2155	9281	9960673	9969954	9295	9962814	9972109	2.80111	2.89982	5.00165e+06	0.741983	1.17705	4.62259	6.96977	4.11915	11.7931	7.02 (4.15-11.88)	7.01 (4.15-11.85)	2.8 (1.18)	6.97 (4.12)
detachment of retinal pigment epithelium*	10015919	Eye disorders	Yes	11.107	36.4131	27.088	4.14839	29.7381	11.004	11.112	4.148	29.763	4	386	390	9291	9962428	9971719	9295	9962814	9972109	3.4599	3.77798	2.76538e+07	2.23645	0.787024	6.76893	11.0036	4.10803	29.4735	11.11 (4.15-29.76)	11.11 (4.15-29.74)	3.46 (0.79)	11 (4.11)
blindness*	10029205	Nervous system disorders	Yes	5.11	276.815	272.729	4.12804	6.32554	5.09	5.147	4.15	6.384	84	17621	17705	9211	9945193	9954404	9295	9962814	9972109	2.34768	2.36451	612583	0.131633	1.63889	3.09014	5.09004	4.10395	6.31305	5.15 (4.15-6.38)	5.11 (4.13-6.33)	2.35 (1.64)	5.09 (4.1)
cardiorenal syndrome*	10007541	Cardiac disorders	Yes	12.811	32.2819	21.656	4.10472	39.9837	12.671	12.815	4.104	40.01	3	251	254	9292	9962563	9971855	9295	9962814	9972109	3.66351	4.07272	4.24637e+07	2.80326	0.724131	7.42131	12.6714	4.05852	39.5624	12.81 (4.1-40.01)	12.81 (4.1-39.98)	3.66 (0.72)	12.67 (4.06)
leukocytosis	10005329	Blood and lymphatic system disorders	Yes	5.703	131.254	126.61	4.0738	7.98375	5.678	5.72	4.081	8.018	34	6390	6424	9261	9956424	9965685	9295	9962814	9972109	2.50543	2.54688	1.67997e+06	0.318193	1.4187	3.67505	5.6782	4.0511	7.95882	5.72 (4.08-8.02)	5.7 (4.07-7.98)	2.51 (1.42)	5.68 (4.05)
pleural effusion	10038738	Respiratory, thoracic and mediastinal disorders	Yes	4.911	304.474	300.581	4.03126	5.98272	4.893	4.952	4.057	6.046	98	21390	21488	9197	9941424	9950621	9295	9962814	9972109	2.29069	2.30512	505417	0.113164	1.63232	2.97792	4.89292	4.00801	5.97319	4.95 (4.06-6.05)	4.91 (4.03-5.98)	2.29 (1.63)	4.89 (4.01)
non-alcoholic steatohepatitis*	10019805	Hepatobiliary disorders	Yes	9.553	37.9523	29.941	3.96162	23.036	9.477	9.558	3.962	23.058	5	561	566	9290	9962253	9971543	9295	9962814	9972109	3.2445	3.50483	1.90448e+07	1.85985	0.777306	6.23235	9.47744	3.92844	22.8645	9.56 (3.96-23.06)	9.55 (3.96-23.04)	3.24 (0.78)	9.48 (3.93)
cyanosis*	10007541	Cardiac disorders	Yes	5.763	105.761	101.07	3.9503	8.40751	5.737	5.776	3.955	8.436	27	5022	5049	9268	9957792	9967060	9295	9962814	9972109	2.52033	2.57236	2.13589e+06	0.397483	1.31143	3.83329	5.73715	3.92827	8.37897	5.78 (3.96-8.44)	5.76 (3.95-8.41)	2.52 (1.31)	5.74 (3.93)
polyneuropathy	10029205	Nervous system disorders	Yes	5.945	94.1136	89.254	3.9481	8.9519	5.917	5.957	3.952	8.979	23	4147	4170	9272	9958667	9967939	9295	9962814	9972109	2.56496	2.62586	2.58533e+06	0.46363	1.26405	3.98766	5.91738	3.92579	8.91932	5.96 (3.95-8.98)	5.94 (3.95-8.95)	2.56 (1.26)	5.92 (3.93)
hypokalaemia*	10027433	Metabolism and nutrition disorders	Yes	4.946	229.123	225.202	3.93358	6.21899	4.928	4.977	3.951	6.27	73	15820	15893	9222	9946994	9956216	9295	9962814	9972109	2.30095	2.32033	681503	0.151002	1.54315	3.09751	4.92782	3.91205	6.20733	4.98 (3.95-6.27)	4.95 (3.93-6.22)	2.3 (1.54)	4.93 (3.91)
cerebellar ataxia	10018065	General disorders and administration site conditions	Yes	10.56	34.2827	25.462	3.94507	28.2665	10.467	10.564	3.945	28.29	4	406	410	9291	9962408	9971699	9295	9962814	9972109	3.38775	3.70601	2.62948e+07	2.23507	0.715973	6.69604	10.4668	3.90861	28.0288	10.56 (3.94-28.29)	10.56 (3.95-28.27)	3.39 (0.72)	10.47 (3.91)
tachycardia foetal	10036585	Pregnancy, puerperium and perinatal conditions	Yes	12.32	30.85	20.665	3.94842	38.4413	12.191	12.324	3.948	38.467	3	261	264	9292	9962553	9971845	9295	9962814	9972109	3.6078	4.01722	4.08429e+07	2.80163	0.669612	7.36484	12.1914	3.90579	38.054	12.32 (3.95-38.47)	12.32 (3.95-38.44)	3.61 (0.67)	12.19 (3.91)
mitral valve prolapse*	10007541	Cardiac disorders	Yes	10.508	34.0811	25.308	3.92574	28.1267	10.416	10.512	3.926	28.15	4	408	412	9291	9962406	9971697	9295	9962814	9972109	3.38073	3.699	2.61663e+07	2.23494	0.709057	6.68895	10.416	3.88973	27.8921	10.51 (3.93-28.15)	10.51 (3.93-28.13)	3.38 (0.71)	10.42 (3.89)
fibrosis	10018065	General disorders and administration site conditions	Yes	7.781	46.9414	40.444	3.88261	15.5936	7.732	7.787	3.883	15.615	8	1102	1110	9287	9961712	9970999	9295	9962814	9972109	2.95088	3.11935	9.70681e+06	1.23725	0.89472	5.34399	7.73223	3.85598	15.5051	7.79 (3.88-15.62)	7.78 (3.88-15.59)	2.95 (0.89)	7.73 (3.86)
ventricular hypokinesia	10007541	Cardiac disorders	Yes	7.753	46.7228	40.252	3.86867	15.5374	7.704	7.759	3.869	15.558	8	1106	1114	9287	9961708	9970995	9295	9962814	9972109	2.94569	3.11417	9.67173e+06	1.23721	0.889567	5.33877	7.70446	3.84216	15.4493	7.76 (3.87-15.56)	7.75 (3.87-15.54)	2.95 (0.89)	7.7 (3.84)
cutaneous vasculitis*	10040785	Skin and subcutaneous tissue disorders	Yes	7.17	52.7454	46.789	3.85111	13.3491	7.129	7.176	3.852	13.37	10	1495	1505	9285	9961319	9970604	9295	9962814	9972109	2.83361	2.97	7.15837e+06	1.01171	0.958321	4.98168	7.12855	3.8263	13.2808	7.18 (3.85-13.37)	7.17 (3.85-13.35)	2.83 (0.96)	7.13 (3.83)
thyroid hormones increased	10022891	Investigations	Yes	10.16	32.7237	24.271	3.79633	27.1909	10.074	10.164	3.796	27.212	4	422	426	9291	9962392	9971683	9295	9962814	9972109	3.33252	3.65091	2.53002e+07	2.23407	0.661549	6.64027	10.0737	3.76249	26.9712	10.16 (3.8-27.21)	10.16 (3.8-27.19)	3.33 (0.66)	10.07 (3.76)
anticonvulsant drug level increased	10022891	Investigations	Yes	9.13	35.8934	28.278	3.78686	22.0121	9.061	9.134	3.787	22.033	5	587	592	9290	9962227	9971517	9295	9962814	9972109	3.1797	3.44015	1.82026e+07	1.85899	0.713249	6.16705	9.0612	3.75656	21.8566	9.13 (3.79-22.03)	9.13 (3.79-22.01)	3.18 (0.71)	9.06 (3.76)
right ventricular dysfunction*	10007541	Cardiac disorders	Yes	10.017	32.1691	23.848	3.74314	26.8064	9.934	10.021	3.743	26.829	4	428	432	9291	9962386	9971677	9295	9962814	9972109	3.31234	3.63078	2.49464e+07	2.23371	0.641657	6.6199	9.93376	3.71048	26.5949	10.02 (3.74-26.83)	10.02 (3.74-26.81)	3.31 (0.64)	9.93 (3.71)
international normalised ratio abnormal*	10022891	Investigations	Yes	6.924	50.3675	44.647	3.71925	12.8902	6.886	6.93	3.72	12.911	10	1548	1558	9285	9961266	9970551	9295	9962814	9972109	2.78368	2.9201	6.91344e+06	1.01146	0.908669	4.93153	6.88605	3.6964	12.8281	6.93 (3.72-12.91)	6.92 (3.72-12.89)	2.78 (0.91)	6.89 (3.7)
subarachnoid haemorrhage*	10029205	Nervous system disorders	Yes	5.618	83.1212	78.584	3.69693	8.53734	5.594	5.629	3.701	8.563	22	4197	4219	9273	9958617	9967890	9295	9962814	9972109	2.48397	2.54761	2.55426e+06	0.48359	1.15679	3.93842	5.59436	3.67774	8.50983	5.63 (3.7-8.56)	5.62 (3.7-8.54)	2.48 (1.16)	5.59 (3.68)
apnoea*	10038738	Respiratory, thoracic and mediastinal disorders	Yes	6.039	66.9091	61.987	3.69611	9.867	6.01	6.047	3.698	9.889	16	2840	2856	9279	9959974	9969253	9295	9962814	9972109	2.58745	2.67425	3.77186e+06	0.654176	1.05663	4.29187	6.01035	3.67547	9.82846	6.05 (3.7-9.89)	6.04 (3.7-9.87)	2.59 (1.06)	6.01 (3.68)
hypovolaemia*	10027433	Metabolism and nutrition disorders	Yes	6.665	52.6471	47.162	3.68556	12.053	6.63	6.672	3.687	12.074	11	1769	1780	9284	9961045	9970329	9295	9962814	9972109	2.729	2.85356	6.05089e+06	0.92698	0.927967	4.77916	6.62995	3.66362	11.998	6.67 (3.69-12.07)	6.66 (3.69-12.05)	2.73 (0.93)	6.63 (3.66)
haematoma*	10047065	Vascular disorders	Yes	4.916	142.971	139.093	3.68239	6.56287	4.898	4.935	3.691	6.598	46	10030	10076	9249	9952784	9962033	9295	9962814	9972109	2.29215	2.32288	1.07174e+06	0.23707	1.34909	3.29668	4.89787	3.66356	6.54804	4.93 (3.69-6.6)	4.92 (3.68-6.56)	2.29 (1.35)	4.9 (3.66)
renal tubular disorder*	10038359	Renal and urinary disorders	Yes	7.719	40.6515	34.248	3.67109	16.2303	7.671	7.724	3.671	16.25	7	972	979	9288	9961842	9971130	9295	9962814	9972109	2.93942	3.13043	1.10025e+07	1.39184	0.770905	5.48996	7.67102	3.64624	16.1384	7.72 (3.67-16.25)	7.72 (3.67-16.23)	2.94 (0.77)	7.67 (3.65)
anticoagulation drug level below therapeutic	10022891	Investigations	Yes	9.833	31.4534	23.302	3.67469	26.3118	9.753	9.837	3.675	26.334	4	436	440	9291	9962378	9971669	9295	9962814	9972109	3.28587	3.60437	2.44897e+07	2.23325	0.615555	6.59318	9.75315	3.64332	26.1091	9.84 (3.67-26.33)	9.83 (3.67-26.31)	3.29 (0.62)	9.75 (3.64)
electrocardiogram abnormal	10022891	Investigations	Yes	5.876	68.431	63.662	3.64968	9.46039	5.849	5.885	3.652	9.483	17	3101	3118	9278	9959713	9968991	9295	9962814	9972109	2.54829	2.63013	3.45487e+06	0.617789	1.05814	4.20212	5.84939	3.63	9.42572	5.88 (3.65-9.48)	5.88 (3.65-9.46)	2.55 (1.06)	5.85 (3.63)
drug monitoring procedure not performed*	10022117	Injury, poisoning and procedural complications	Yes	7.672	40.3297	33.971	3.6488	16.1312	7.624	7.677	3.649	16.15	7	978	985	9288	9961836	9971124	9295	9962814	9972109	2.9306	3.12163	1.09351e+07	1.39178	0.762158	5.4811	7.62429	3.62409	16.0398	7.68 (3.65-16.15)	7.67 (3.65-16.13)	2.93 (0.76)	7.62 (3.62)
autoimmune thyroiditis*	10021428	Immune system disorders	Yes	6.995	45.9515	40.182	3.63297	13.4683	6.956	7.001	3.634	13.489	9	1379	1388	9286	9961435	9970721	9295	9962814	9972109	2.79836	2.94917	7.75925e+06	1.11265	0.839526	5.05881	6.9565	3.61069	13.4027	7 (3.63-13.49)	7 (3.63-13.47)	2.8 (0.84)	6.96 (3.61)
essential tremor	10029205	Nervous system disorders	Yes	9.7	30.9337	22.905	3.62521	25.9544	9.622	9.704	3.625	25.975	4	442	446	9291	9962372	9971663	9295	9962814	9972109	3.26633	3.58487	2.4158e+07	2.23291	0.596283	6.57346	9.62194	3.59452	25.7563	9.7 (3.62-25.98)	9.7 (3.63-25.95)	3.27 (0.6)	9.62 (3.59)
orthostatic hypertension*	10029205	Nervous system disorders	Yes	11.283	27.8216	18.569	3.61804	35.1865	11.175	11.286	3.618	35.208	3	285	288	9292	9962529	9971821	9295	9962814	9972109	3.48227	3.89215	3.74156e+07	2.79817	0.546601	7.23769	11.1755	3.58226	34.8639	11.29 (3.62-35.21)	11.28 (3.62-35.19)	3.48 (0.55)	11.18 (3.58)
haemorrhagic transformation stroke*	10029205	Nervous system disorders	Yes	8.686	33.7342	26.534	3.60335	20.9379	8.624	8.69	3.603	20.958	5	617	622	9290	9962197	9971487	9295	9962814	9972109	3.10839	3.36895	1.7319e+07	1.8581	0.642706	6.09519	8.62417	3.57602	20.7986	8.69 (3.6-20.96)	8.69 (3.6-20.94)	3.11 (0.64)	8.62 (3.58)
respiratory alkalosis*	10038738	Respiratory, thoracic and mediastinal disorders	Yes	8.534	32.9944	25.937	3.54051	20.5702	8.474	8.538	3.54	20.589	5	628	633	9290	9962186	9971476	9295	9962814	9972109	3.08309	3.3437	1.70161e+07	1.85779	0.617681	6.06971	8.4743	3.51409	20.4359	8.54 (3.54-20.59)	8.53 (3.54-20.57)	3.08 (0.62)	8.47 (3.51)
brain natriuretic peptide increased*	10022891	Investigations	Yes	7.363	38.2332	32.169	3.50221	15.4799	7.32	7.368	3.503	15.499	7	1019	1026	9288	9961795	9971083	9295	9962814	9972109	2.87177	3.06285	1.04955e+07	1.39133	0.70376	5.42195	7.31962	3.47964	15.3972	7.37 (3.5-15.5)	7.36 (3.5-15.48)	2.87 (0.7)	7.32 (3.48)
testicular swelling*	10038604	Reproductive system and breast disorders	Yes	9.382	29.6942	21.96	3.50687	25.0999	9.309	9.385	3.507	25.119	4	457	461	9291	9962357	9971648	9295	9962814	9972109	3.21861	3.53725	2.33668e+07	2.23211	0.549202	6.5253	9.30886	3.47807	24.9147	9.38 (3.51-25.12)	9.38 (3.51-25.1)	3.22 (0.55)	9.31 (3.48)
pleuritic pain*	10038738	Respiratory, thoracic and mediastinal disorders	Yes	7.758	35.0684	28.674	3.47615	17.3141	7.709	7.762	3.476	17.332	6	829	835	9289	9961985	9971274	9295	9962814	9972109	2.94656	3.16707	1.28968e+07	1.59084	0.644497	5.68964	7.70908	3.45245	17.2138	7.76 (3.48-17.33)	7.76 (3.48-17.31)	2.95 (0.64)	7.71 (3.45)
hirsutism*	10014698	Endocrine disorders	Yes	9.3	29.3773	21.718	3.47635	24.8796	9.229	9.304	3.476	24.9	4	461	465	9291	9962353	9971644	9295	9962814	9972109	3.20614	3.52481	2.31645e+07	2.23191	0.536902	6.51273	9.22879	3.44828	24.6994	9.3 (3.48-24.9)	9.3 (3.48-24.88)	3.21 (0.54)	9.23 (3.45)
temperature intolerance*	10018065	General disorders and administration site conditions	Yes	5.275	72.4325	68.235	3.43736	8.09506	5.254	5.285	3.44	8.118	21	4267	4288	9274	9958547	9967821	9295	9962814	9972109	2.39346	2.46008	2.51209e+06	0.505357	1.03831	3.88185	5.25415	3.42046	8.07085	5.28 (3.44-8.12)	5.28 (3.44-8.1)	2.39 (1.04)	5.25 (3.42)
hepatic steatosis	10019805	Hepatobiliary disorders	Yes	4.957	84.9471	81.048	3.3983	7.23063	4.939	4.969	3.403	7.256	27	5838	5865	9268	9956976	9966244	9295	9962814	9972109	2.3042	2.35627	1.8374e+06	0.397179	1.09582	3.61671	4.93894	3.38221	7.21218	4.97 (3.4-7.26)	4.96 (3.4-7.23)	2.3 (1.1)	4.94 (3.38)
meniere's disease*	10013993	Ear and labyrinth disorders	Yes	9.083	28.5337	21.074	3.39557	24.2966	9.016	9.087	3.396	24.317	4	472	476	9291	9962342	9971633	9295	9962814	9972109	3.17241	3.49116	2.26258e+07	2.23136	0.503608	6.4787	9.01552	3.36892	24.1263	9.09 (3.4-24.32)	9.08 (3.4-24.3)	3.17 (0.5)	9.02 (3.37)
hypochromic anaemia*	10005329	Blood and lymphatic system disorders	Yes	10.577	25.7625	17.144	3.39291	32.9726	10.484	10.581	3.393	32.996	3	304	307	9292	9962510	9971802	9295	9962814	9972109	3.3901	3.80029	3.50848e+07	2.79581	0.456149	7.14442	10.4838	3.3618	32.6941	10.58 (3.39-33)	10.58 (3.39-32.97)	3.39 (0.46)	10.48 (3.36)
peripheral motor neuropathy*	10029205	Nervous system disorders	Yes	9.026	28.3104	20.904	3.37435	24.1435	8.959	9.03	3.374	24.163	4	475	479	9291	9962339	9971630	9295	9962814	9972109	3.16335	3.48211	2.24832e+07	2.23122	0.49466	6.46956	8.95905	3.34791	23.9745	9.03 (3.37-24.16)	9.03 (3.37-24.14)	3.16 (0.49)	8.96 (3.35)
product packaging confusion*	10022117	Injury, poisoning and procedural complications	Yes	6.474	41.4144	36.146	3.36291	12.4632	6.441	6.48	3.364	12.482	9	1490	1499	9286	9961324	9970610	9295	9962814	9972109	2.68737	2.83825	7.1816e+06	1.11206	0.729168	4.94734	6.44137	3.34385	12.4082	6.48 (3.36-12.48)	6.47 (3.36-12.46)	2.69 (0.73)	6.44 (3.34)
thyroid hormones decreased	10022891	Investigations	Yes	10.474	25.4606	16.935	3.36005	32.6497	10.382	10.477	3.36	32.671	3	307	310	9292	9962507	9971799	9295	9962814	9972109	3.37607	3.7863	3.4743e+07	2.79547	0.442371	7.13023	10.3824	3.32945	32.3759	10.48 (3.36-32.67)	10.47 (3.36-32.65)	3.38 (0.44)	10.38 (3.33)
pulmonary hypertension*	10038738	Respiratory, thoracic and mediastinal disorders	Yes	4.616	104.439	100.863	3.34429	6.37129	4.6	4.63	3.35	6.399	37	8592	8629	9258	9954222	9963480	9295	9962814	9972109	2.2017	2.23986	1.24987e+06	0.292863	1.15752	3.32219	4.60022	3.32858	6.35767	4.63 (3.35-6.4)	4.62 (3.34-6.37)	2.2 (1.16)	4.6 (3.33)
eosinophilia*	10005329	Blood and lymphatic system disorders	Yes	4.836	84.8661	81.085	3.33811	7.00602	4.819	4.848	3.342	7.031	28	6206	6234	9267	9956608	9965875	9295	9962814	9972109	2.26864	2.31888	1.72865e+06	0.383478	1.08037	3.55739	4.81869	3.32245	6.98874	4.85 (3.34-7.03)	4.84 (3.34-7.01)	2.27 (1.08)	4.82 (3.32)
pulmonary mass*	10038738	Respiratory, thoracic and mediastinal disorders	Yes	4.958	75.5327	71.638	3.32181	7.4001	4.94	4.969	3.326	7.424	24	5188	5212	9271	9957626	9966897	9295	9962814	9972109	2.30457	2.36303	2.06689e+06	0.444709	1.0293	3.69676	4.9402	3.30647	7.38115	4.97 (3.33-7.42)	4.96 (3.32-7.4)	2.3 (1.03)	4.94 (3.31)
hypovolaemic shock*	10047065	Vascular disorders	Yes	6.174	43.1211	38.125	3.3171	11.4914	6.145	6.18	3.318	11.51	10	1736	1746	9285	9961078	9970363	9295	9962814	9972109	2.61932	2.75584	6.16518e+06	1.0107	0.745168	4.76651	6.1446	3.2991	11.4443	6.18 (3.32-11.51)	6.17 (3.32-11.49)	2.62 (0.75)	6.14 (3.3)
cardiac murmur*	10022891	Investigations	Yes	5.511	51.4411	47.046	3.26077	9.3141	5.488	5.518	3.262	9.333	14	2723	2737	9281	9960091	9969372	9295	9962814	9972109	2.4562	2.55506	3.93301e+06	0.740895	0.833552	4.27656	5.48771	3.24443	9.28204	5.52 (3.26-9.33)	5.51 (3.26-9.31)	2.46 (0.83)	5.49 (3.24)
transaminases increased	10022891	Investigations	Yes	4.49	100.051	96.599	3.25307	6.19726	4.476	4.504	3.259	6.225	37	8832	8869	9258	9953982	9963240	9295	9962814	9972109	2.16213	2.20028	1.21591e+06	0.292828	1.11801	3.28255	4.47574	3.23857	6.18551	4.5 (3.26-6.22)	4.49 (3.25-6.2)	2.16 (1.12)	4.48 (3.24)
wheezing*	10038738	Respiratory, thoracic and mediastinal disorders	Yes	4.039	178.029	175.006	3.2368	5.04001	4.027	4.064	3.251	5.081	78	20701	20779	9217	9942113	9951330	9295	9962814	9972109	2.00979	2.02795	521105	0.141401	1.27588	2.78001	4.02724	3.22135	5.03474	4.06 (3.25-5.08)	4.04 (3.24-5.04)	2.01 (1.28)	4.03 (3.22)
pulmonary function test abnormal	10022891	Investigations	Yes	7.812	29.4886	23.107	3.24193	18.8244	7.763	7.816	3.242	18.843	5	686	691	9290	9962128	9971418	9295	9962814	9972109	2.95661	3.21741	1.55796e+07	1.85633	0.492462	5.94235	7.763	3.22008	18.7151	7.82 (3.24-18.84)	7.81 (3.24-18.82)	2.96 (0.49)	7.76 (3.22)
inappropriate antidiuretic hormone secretion	10027433	Metabolism and nutrition disorders	Yes	5.045	61.3503	57.385	3.21602	7.91413	5.026	5.053	3.218	7.934	19	4037	4056	9276	9958777	9968053	9295	9962814	9972109	2.32931	2.4028	2.65461e+06	0.555664	0.911946	3.89366	5.02566	3.20075	7.89104	5.05 (3.22-7.93)	5.04 (3.22-7.91)	2.33 (0.91)	5.03 (3.2)
pneumomediastinum*	10038738	Respiratory, thoracic and mediastinal disorders	Yes	7.756	29.2142	22.886	3.21876	18.689	7.707	7.759	3.219	18.706	5	691	696	9290	9962123	9971413	9295	9962814	9972109	2.94621	3.20702	1.5467e+07	1.85622	0.482159	5.93188	7.70723	3.19702	18.5802	7.76 (3.22-18.71)	7.76 (3.22-18.69)	2.95 (0.48)	7.71 (3.2)
skin discolouration	10040785	Skin and subcutaneous tissue disorders	Yes	4.099	149.65	146.571	3.20951	5.235	4.088	4.121	3.221	5.272	64	16734	16798	9231	9946080	9955311	9295	9962814	9972109	2.03123	2.05335	643654	0.171613	1.22483	2.88188	4.08752	3.19512	5.22918	4.12 (3.22-5.27)	4.1 (3.21-5.24)	2.03 (1.22)	4.09 (3.2)
abdominal wall haematoma*	10047065	Vascular disorders	Yes	7.138	31.4603	25.653	3.19908	15.9268	7.097	7.142	3.199	15.943	6	901	907	9289	9961913	9971202	9295	9962814	9972109	2.82723	3.04788	1.18673e+07	1.5898	0.526138	5.56962	7.09711	3.17912	15.8437	7.14 (3.2-15.94)	7.14 (3.2-15.93)	2.83 (0.53)	7.1 (3.18)
toxic skin eruption*	10021428	Immune system disorders	Yes	5.211	54.2017	50.087	3.18994	8.51254	5.191	5.218	3.192	8.532	16	3291	3307	9279	9959523	9968802	9295	9962814	9972109	2.37592	2.46279	3.25512e+06	0.653649	0.84582	4.07976	5.19067	3.17482	8.48648	5.22 (3.19-8.53)	5.21 (3.19-8.51)	2.38 (0.85)	5.19 (3.17)
microcytic anaemia*	10005329	Blood and lymphatic system disorders	Yes	7.7	28.9437	22.668	3.1956	18.5537	7.652	7.704	3.196	18.571	5	696	701	9290	9962118	9971408	9295	9962814	9972109	2.93589	3.19671	1.5356e+07	1.8561	0.47193	5.92149	7.65226	3.17429	18.4473	7.7 (3.2-18.57)	7.7 (3.2-18.55)	2.94 (0.47)	7.65 (3.17)
muscle haemorrhage*	10047065	Vascular disorders	Yes	6.361	35.9381	30.801	3.1755	12.742	6.329	6.366	3.176	12.759	8	1348	1356	9287	9961466	9970753	9295	9962814	9972109	2.66209	2.83079	7.9367e+06	1.23545	0.607777	5.05381	6.32948	3.15788	12.6864	6.37 (3.18-12.76)	6.36 (3.18-12.74)	2.66 (0.61)	6.33 (3.16)
atrial thrombosis*	10007541	Cardiac disorders	Yes	6.675	33.5698	28.161	3.17572	14.0301	6.64	6.679	3.176	14.047	7	1124	1131	9288	9961690	9970978	9295	9962814	9972109	2.7312	2.92241	9.51596e+06	1.39033	0.564167	5.28066	6.64008	3.15734	13.9645	6.68 (3.18-14.05)	6.68 (3.18-14.03)	2.73 (0.56)	6.64 (3.16)
heart rate decreased	10022891	Investigations	Yes	4.159	124.476	121.342	3.16992	5.4567	4.147	4.177	3.179	5.489	52	13400	13452	9243	9949414	9958657	9295	9962814	9972109	2.05213	2.07935	802744	0.210215	1.16237	2.99634	4.14719	3.15611	5.4495	4.18 (3.18-5.49)	4.16 (3.17-5.46)	2.05 (1.16)	4.15 (3.16)
drug clearance decreased	10022891	Investigations	Yes	8.49	26.2243	19.313	3.17474	22.7043	8.431	8.493	3.175	22.722	4	505	509	9291	9962309	9971600	9295	9962814	9972109	3.07571	3.39465	2.11502e+07	2.22986	0.408103	6.38119	8.43101	3.15136	22.556	8.49 (3.17-22.72)	8.49 (3.17-22.7)	3.08 (0.41)	8.43 (3.15)
coordination abnormal	10029205	Nervous system disorders	Yes	4.845	63.8162	60.041	3.15743	7.43454	4.827	4.853	3.16	7.455	21	4646	4667	9274	9958168	9967442	9295	9962814	9972109	2.27127	2.33792	2.30721e+06	0.505148	0.91644	3.75939	4.82746	3.14296	7.4148	4.85 (3.16-7.46)	4.84 (3.16-7.43)	2.27 (0.92)	4.83 (3.14)
normochromic normocytic anaemia	10005329	Blood and lymphatic system disorders	Yes	7.013	30.7363	25.047	3.14321	15.6471	6.974	7.017	3.143	15.664	6	917	923	9289	9961897	9971186	9295	9962814	9972109	2.802	3.02268	1.16605e+07	1.58958	0.501104	5.54425	6.97408	3.12415	15.5683	7.02 (3.14-15.66)	7.01 (3.14-15.65)	2.8 (0.5)	6.97 (3.12)
cell death*	10018065	General disorders and administration site conditions	Yes	7.485	27.9	21.826	3.10664	18.034	7.44	7.488	3.107	18.051	5	716	721	9290	9962098	9971388	9295	9962814	9972109	2.8953	3.15618	1.49277e+07	1.85567	0.431721	5.88064	7.43999	3.08651	17.934	7.49 (3.11-18.05)	7.48 (3.11-18.03)	2.9 (0.43)	7.44 (3.09)
administration site extravasation*	10018065	General disorders and administration site conditions	Yes	9.656	23.0724	15.284	3.09897	30.0869	9.579	9.659	3.099	30.107	3	333	336	9292	9962481	9971773	9295	9962814	9972109	3.25987	3.67047	3.20385e+07	2.79273	0.328175	7.01276	9.57899	3.07313	29.8578	9.66 (3.1-30.11)	9.66 (3.1-30.09)	3.26 (0.33)	9.58 (3.07)
hepatic function abnormal	10019805	Hepatobiliary disorders	Yes	4.045	118.926	115.905	3.08307	5.30705	4.034	4.062	3.092	5.338	52	13778	13830	9243	9949036	9958279	9295	9962814	9972109	2.01215	2.03938	780722	0.210193	1.12244	2.95631	4.03384	3.06989	5.30048	4.06 (3.09-5.34)	4.04 (3.08-5.31)	2.01 (1.12)	4.03 (3.07)
haemorrhage intracranial*	10029205	Nervous system disorders	Yes	4.334	79.2419	75.951	3.04756	6.16348	4.32	4.345	3.052	6.186	31	7667	7698	9264	9955147	9964411	9295	9962814	9972109	2.11116	2.15662	1.39974e+06	0.347467	0.97769	3.33554	4.32037	3.03441	6.15132	4.34 (3.05-6.19)	4.33 (3.05-6.16)	2.11 (0.98)	4.32 (3.03)
tricuspid valve incompetence*	10007541	Cardiac disorders	Yes	5.492	40.2126	35.863	3.0379	9.92858	5.469	5.497	3.038	9.944	11	2147	2158	9284	9960667	9969951	9295	9962814	9972109	2.45118	2.57589	4.98607e+06	0.925896	0.651419	4.50036	5.46863	3.02287	9.89325	5.5 (3.04-9.94)	5.49 (3.04-9.93)	2.45 (0.65)	5.47 (3.02)
cardio-respiratory arrest*	10007541	Cardiac disorders	Yes	3.921	121.617	118.717	3.01844	5.09343	3.911	3.939	3.028	5.125	56	15307	15363	9239	9947507	9956746	9295	9962814	9972109	1.96741	1.9927	703046	0.195502	1.10838	2.87701	3.91066	3.00572	5.08803	3.94 (3.03-5.12)	3.92 (3.02-5.09)	1.97 (1.11)	3.91 (3.01)
tachycardia	10007541	Cardiac disorders	Yes	3.63	211.475	208.851	3.0162	4.36872	3.621	3.662	3.036	4.417	111	32777	32888	9184	9930037	9939221	9295	9962814	9972109	1.85637	1.86911	330303	0.100048	1.2365	2.50172	3.62096	3.00197	4.36757	3.66 (3.04-4.42)	3.63 (3.02-4.37)	1.86 (1.24)	3.62 (3)
impatience*	10037175	Psychiatric disorders	Yes	7.252	26.7704	20.915	3.01022	17.471	7.21	7.255	3.01	17.487	5	739	744	9290	9962075	9971365	9295	9962814	9972109	2.85	3.11094	1.44637e+07	1.8552	0.386826	5.83505	7.20999	2.99138	17.3779	7.26 (3.01-17.49)	7.25 (3.01-17.47)	2.85 (0.39)	7.21 (2.99)
hepatic failure	10019805	Hepatobiliary disorders	Yes	4.063	96.7231	93.69	3.00296	5.49724	4.051	4.077	3.009	5.524	42	11080	11122	9253	9951734	9960987	9295	9962814	9972109	2.01842	2.05208	969763	0.258809	1.03461	3.06954	4.05139	2.99028	5.48903	4.08 (3.01-5.52)	4.06 (3-5.5)	2.02 (1.03)	4.05 (2.99)
haemothorax*	10047065	Vascular disorders	Yes	6.3	31.0303	25.98	2.9977	13.2402	6.269	6.304	2.998	13.255	7	1191	1198	9288	9961623	9970911	9295	9962814	9972109	2.64817	2.83946	8.98109e+06	1.38979	0.481671	5.19724	6.26872	2.98115	13.1818	6.3 (3-13.26)	6.3 (3-13.24)	2.65 (0.48)	6.27 (2.98)
hepatic fibrosis	10019805	Hepatobiliary disorders	Yes	6.289	30.959	25.919	2.99247	13.217	6.258	6.293	2.993	13.233	7	1193	1200	9288	9961621	9970909	9295	9962814	9972109	2.64576	2.83705	8.96605e+06	1.38977	0.47928	5.19483	6.25827	2.97619	13.1598	6.29 (2.99-13.23)	6.29 (2.99-13.22)	2.65 (0.48)	6.26 (2.98)
hypotension	10047065	Vascular disorders	Yes	3.347	396.737	394.381	2.9535	3.79292	3.339	3.409	2.998	3.876	240	76867	77107	9055	9885947	9895002	9295	9962814	9972109	1.73954	1.74537	142854	0.0471161	1.31124	2.17949	3.3393	2.93698	3.79673	3.41 (3-3.88)	3.35 (2.95-3.79)	1.74 (1.31)	3.34 (2.94)
inhibitory drug interaction	10018065	General disorders and administration site conditions	Yes	7.117	26.117	20.388	2.95435	17.1448	7.077	7.12	2.954	17.161	5	753	758	9290	9962061	9971351	9295	9962814	9972109	2.8231	3.08408	1.41952e+07	1.85492	0.360167	5.80799	7.07682	2.93629	17.056	7.12 (2.95-17.16)	7.12 (2.95-17.14)	2.82 (0.36)	7.08 (2.94)
colour blindness*	10015919	Eye disorders	Yes	9.135	21.5507	14.233	2.93256	28.4557	9.066	9.138	2.932	28.474	3	352	355	9292	9962462	9971754	9295	9962814	9972109	3.18052	3.59134	3.0314e+07	2.79098	0.250092	6.93259	9.06631	2.90945	28.252	9.14 (2.93-28.47)	9.13 (2.93-28.46)	3.18 (0.25)	9.07 (2.91)
skin weeping*	10040785	Skin and subcutaneous tissue disorders	Yes	6.996	25.5319	19.917	2.90426	16.8525	6.958	7	2.904	16.869	5	766	771	9290	9962048	9971338	9295	9962814	9972109	2.79857	3.05958	1.39546e+07	1.85468	0.335846	5.78331	6.9575	2.88692	16.7676	7 (2.9-16.87)	7 (2.9-16.85)	2.8 (0.34)	6.96 (2.89)
exophthalmos*	10015919	Eye disorders	Yes	6.951	25.3122	19.74	2.88563	16.7438	6.913	6.954	2.886	16.759	5	771	776	9290	9962043	9971333	9295	9962814	9972109	2.78924	3.05026	1.38642e+07	1.85459	0.3266	5.77393	6.91267	2.86837	16.6593	6.95 (2.89-16.76)	6.95 (2.89-16.74)	2.79 (0.33)	6.91 (2.87)
product monitoring error*	10022117	Injury, poisoning and procedural complications	Yes	6.418	27.2837	22.158	2.87717	14.3164	6.386	6.422	2.877	14.332	6	1002	1008	9289	9961812	9971101	9295	9962814	9972109	2.67491	2.89572	1.06723e+07	1.58858	0.374941	5.41649	6.38599	2.86134	14.2524	6.42 (2.88-14.33)	6.42 (2.88-14.32)	2.67 (0.37)	6.39 (2.86)
lymphocytic infiltration*	10005329	Blood and lymphatic system disorders	Yes	8.982	21.1038	13.924	2.88368	27.9769	8.916	8.985	2.883	27.995	3	358	361	9292	9962456	9971748	9295	9962814	9972109	3.15634	3.56723	2.98074e+07	2.79047	0.226287	6.90817	8.91562	2.86133	27.7802	8.98 (2.88-28)	8.98 (2.88-27.98)	3.16 (0.23)	8.92 (2.86)
alanine aminotransferase increased	10022891	Investigations	Yes	3.646	120.777	118.147	2.84941	4.66529	3.637	3.664	2.859	4.696	63	18522	18585	9232	9944292	9953524	9295	9962814	9972109	1.86266	1.88514	581460	0.174203	1.05039	2.7199	3.63677	2.83743	4.66129	3.66 (2.86-4.7)	3.65 (2.85-4.67)	1.86 (1.05)	3.64 (2.84)
radiculopathy*	10029205	Nervous system disorders	Yes	6.342	26.8437	21.791	2.84318	14.1465	6.311	6.346	2.843	14.162	6	1014	1020	9289	9961800	9971089	9295	9962814	9972109	2.65784	2.87866	1.05461e+07	1.58845	0.357986	5.39934	6.31086	2.82776	14.0843	6.35 (2.84-14.16)	6.34 (2.84-14.15)	2.66 (0.36)	6.31 (2.83)
rectal haemorrhage*	10017947	Gastrointestinal disorders	Yes	3.703	106.363	103.679	2.83697	4.8334	3.694	3.719	2.845	4.862	54	15629	15683	9241	9947185	9956426	9295	9962814	9972109	1.8852	1.91143	688413	0.202527	1.01137	2.81149	3.69405	2.82572	4.82921	3.72 (2.85-4.86)	3.7 (2.84-4.83)	1.89 (1.01)	3.69 (2.83)
distributive shock*	10047065	Vascular disorders	Yes	6.724	24.2149	18.855	2.79166	16.1955	6.689	6.727	2.792	16.211	5	797	802	9290	9962017	9971307	9295	9962814	9972109	2.7417	3.00278	1.34125e+07	1.85413	0.279452	5.72611	6.68857	2.77564	16.1177	6.73 (2.79-16.21)	6.72 (2.79-16.2)	2.74 (0.28)	6.69 (2.78)
lymphadenopathy mediastinal*	10005329	Blood and lymphatic system disorders	Yes	7.456	22.2086	16.254	2.7894	19.9297	7.412	7.459	2.789	19.946	4	575	579	9291	9962239	9971530	9295	9962814	9972109	2.88981	3.20909	1.85799e+07	2.22725	0.224296	6.19389	7.41172	2.77167	19.8197	7.46 (2.79-19.95)	7.46 (2.79-19.93)	2.89 (0.22)	7.41 (2.77)
liver injury	10019805	Hepatobiliary disorders	Yes	3.863	71.9372	69.108	2.76024	5.40634	3.852	3.873	2.764	5.427	34	9435	9469	9261	9953379	9962640	9295	9962814	9972109	1.94569	1.98721	1.13784e+06	0.317641	0.860015	3.1144	3.85223	2.74916	5.39791	3.87 (2.76-5.43)	3.86 (2.76-5.41)	1.95 (0.86)	3.85 (2.75)
dyspnoea	10038738	Respiratory, thoracic and mediastinal disorders	Yes	2.988	818.451	816.423	2.76649	3.22725	2.982	3.127	2.879	3.395	607	217755	218362	8688	9745059	9753747	9295	9962814	9972109	1.57642	1.57863	52557.4	0.0193843	1.30018	1.85709	2.98229	2.74641	3.23842	3.13 (2.88-3.4)	2.99 (2.77-3.23)	1.58 (1.3)	2.98 (2.75)
ecchymosis*	10005329	Blood and lymphatic system disorders	Yes	4.979	34.825	30.973	2.75453	8.9999	4.961	4.984	2.755	9.015	11	2368	2379	9284	9960446	9969730	9295	9962814	9972109	2.31052	2.43529	4.52092e+06	0.925421	0.511313	4.35927	4.96062	2.74244	8.97294	4.98 (2.76-9.02)	4.98 (2.75-9)	2.31 (0.51)	4.96 (2.74)
mental status changes*	10037175	Psychiatric disorders	Yes	3.794	75.9404	73.176	2.74909	5.23607	3.784	3.805	2.754	5.258	37	10453	10490	9258	9952361	9961619	9295	9962814	9972109	1.91995	1.95814	1.02737e+06	0.292636	0.876219	3.04005	3.78411	2.73841	5.22913	3.81 (2.75-5.26)	3.79 (2.75-5.24)	1.92 (0.88)	3.78 (2.74)
prinzmetal angina*	10007541	Cardiac disorders	Yes	8.575	19.9156	13.104	2.7536	26.7035	8.515	8.577	2.753	26.72	3	375	378	9292	9962439	9971731	9295	9962814	9972109	3.08995	3.50102	2.84597e+07	2.7891	0.160898	6.84114	8.51466	2.73323	26.5252	8.58 (2.75-26.72)	8.57 (2.75-26.7)	3.09 (0.16)	8.51 (2.73)
palpitations	10007541	Cardiac disorders	Yes	3.223	213.531	211.308	2.73208	3.80213	3.217	3.257	2.754	3.852	139	46220	46359	9156	9916594	9925750	9295	9962814	9972109	1.68561	1.69576	234953	0.0802447	1.12921	2.26231	3.21676	2.71998	3.80427	3.26 (2.75-3.85)	3.22 (2.73-3.8)	1.69 (1.13)	3.22 (2.72)
shock haemorrhagic*	10047065	Vascular disorders	Yes	4.648	37.0685	33.521	2.69671	8.0112	4.632	4.653	2.697	8.026	13	2998	3011	9282	9959816	9969098	9295	9962814	9972109	2.21164	2.31792	3.57198e+06	0.793077	0.536825	4.09902	4.63202	2.6854	7.98972	4.65 (2.7-8.03)	4.65 (2.7-8.01)	2.21 (0.54)	4.63 (2.69)
pulmonary congestion*	10007541	Cardiac disorders	Yes	4.331	43.3986	40.14	2.69098	6.97054	4.318	4.337	2.693	6.987	17	4207	4224	9278	9958607	9967885	9295	9962814	9972109	2.1103	2.19226	2.54681e+06	0.616863	0.62145	3.76307	4.3178	2.68044	6.95534	4.34 (2.69-6.99)	4.33 (2.69-6.97)	2.11 (0.62)	4.32 (2.68)
liver disorder	10019805	Hepatobiliary disorders	Yes	3.484	100.819	98.352	2.6884	4.51504	3.476	3.5	2.696	4.543	57	17534	17591	9238	9945280	9954518	9295	9962814	9972109	1.79757	1.82242	613823	0.192073	0.945899	2.69895	3.47634	2.67821	4.51231	3.5 (2.7-4.54)	3.48 (2.69-4.52)	1.8 (0.95)	3.48 (2.68)
acute coronary syndrome*	10007541	Cardiac disorders	Yes	4.533	38.4074	34.965	2.68274	7.65936	4.519	4.539	2.684	7.675	14	3310	3324	9281	9959504	9968785	9295	9962814	9972109	2.17588	2.27482	3.23574e+06	0.740183	0.554147	3.9955	4.51861	2.67212	7.64107	4.54 (2.68-7.68)	4.53 (2.68-7.66)	2.18 (0.55)	4.52 (2.67)
emphysema*	10038738	Respiratory, thoracic and mediastinal disorders	Yes	4.433	39.7259	36.377	2.67078	7.35797	4.419	4.438	2.672	7.373	15	3627	3642	9280	9959187	9968467	9295	9962814	9972109	2.1436	2.23616	2.95333e+06	0.693913	0.570132	3.90219	4.41864	2.65995	7.34013	4.44 (2.67-7.37)	4.43 (2.67-7.36)	2.14 (0.57)	4.42 (2.66)
hepatitis cholestatic	10019805	Hepatobiliary disorders	Yes	5.016	28.8128	24.95	2.60671	9.65212	4.998	5.02	2.607	9.667	9	1923	1932	9286	9960891	9970177	9295	9962814	9972109	2.32127	2.47238	5.56537e+06	1.11041	0.364852	4.5799	4.99773	2.59557	9.62305	5.02 (2.61-9.67)	5.02 (2.61-9.65)	2.32 (0.36)	5 (2.6)
jaundice cholestatic	10019805	Hepatobiliary disorders	Yes	5.804	23.7332	19.191	2.60251	12.9438	5.778	5.807	2.603	12.958	6	1108	1114	9289	9961706	9970995	9295	9962814	9972109	2.53066	2.7516	9.65221e+06	1.58754	0.231648	5.27155	5.77835	2.58967	12.8933	5.81 (2.6-12.96)	5.8 (2.6-12.94)	2.53 (0.23)	5.78 (2.59)
rhabdomyolysis	10028395	Musculoskeletal and connective tissue disorders	Yes	3.42	85.495	83.093	2.59285	4.51102	3.413	3.433	2.599	4.535	50	15669	15719	9245	9947145	9956390	9295	9962814	9972109	1.77086	1.79918	686359	0.218262	0.864813	2.73356	3.41258	2.58336	4.50796	3.43 (2.6-4.54)	3.42 (2.59-4.51)	1.77 (0.86)	3.41 (2.58)
pericardial effusion*	10007541	Cardiac disorders	Yes	3.705	59.0937	56.424	2.59036	5.29927	3.696	3.714	2.593	5.318	30	8679	8709	9265	9954135	9963400	9295	9962814	9972109	1.88583	1.93281	1.23641e+06	0.358425	0.73544	3.13018	3.69565	2.58084	5.29201	3.71 (2.59-5.32)	3.7 (2.59-5.3)	1.89 (0.74)	3.7 (2.58)
aspartate aminotransferase increased	10022891	Investigations	Yes	3.409	81.5871	79.197	2.56972	4.52238	3.402	3.422	2.576	4.546	48	15091	15139	9247	9947723	9956970	9295	9962814	9972109	1.76621	1.79571	712491	0.227121	0.842561	2.74885	3.40159	2.56039	4.51916	3.42 (2.58-4.55)	3.41 (2.57-4.52)	1.77 (0.84)	3.4 (2.56)
dysarthria	10029205	Nervous system disorders	Yes	3.422	77.0039	74.603	2.5556	4.58213	3.414	3.434	2.561	4.604	45	14095	14140	9250	9948719	9957969	9295	9962814	9972109	1.77159	1.80304	762587	0.24186	0.819453	2.78662	3.41429	2.54623	4.57829	3.43 (2.56-4.6)	3.42 (2.56-4.58)	1.77 (0.82)	3.41 (2.55)
pulse abnormal	10022891	Investigations	Yes	6.146	21.4222	16.607	2.55228	14.7998	6.117	6.149	2.552	14.813	5	872	877	9290	9961942	9971232	9295	9962814	9972109	2.61272	2.87396	1.22602e+07	1.85295	0.151494	5.59642	6.11657	2.53887	14.7359	6.15 (2.55-14.81)	6.15 (2.55-14.8)	2.61 (0.15)	6.12 (2.54)
pigmentation disorder*	10040785	Skin and subcutaneous tissue disorders	Yes	4.6	30.8689	27.384	2.54512	8.31396	4.585	4.604	2.546	8.328	11	2563	2574	9284	9960251	9969535	9295	9962814	9972109	2.19686	2.32168	4.17709e+06	0.92507	0.398068	4.24529	4.58481	2.53494	8.29231	4.6 (2.55-8.33)	4.6 (2.55-8.31)	2.2 (0.4)	4.58 (2.53)
stress cardiomyopathy*	10007541	Cardiac disorders	Yes	4.568	30.5351	27.082	2.52743	8.25605	4.553	4.572	2.528	8.27	11	2581	2592	9284	9960233	9969517	9295	9962814	9972109	2.18681	2.31163	4.14797e+06	0.92504	0.388049	4.23521	4.55298	2.51736	8.23465	4.57 (2.53-8.27)	4.57 (2.53-8.26)	2.19 (0.39)	4.55 (2.52)
cerebral haemorrhage*	10029205	Nervous system disorders	Yes	3.335	78.3498	76.034	2.51397	4.42417	3.328	3.347	2.519	4.447	48	15427	15475	9247	9947387	9956634	9295	9962814	9972109	1.73454	1.76404	696974	0.227105	0.810927	2.71715	3.32773	2.50482	4.421	3.35 (2.52-4.45)	3.34 (2.51-4.42)	1.73 (0.81)	3.33 (2.5)
chronic respiratory failure*	10027433	Metabolism and nutrition disorders	Yes	7.824	17.7259	11.594	2.51343	24.3551	7.774	7.826	2.513	24.37	3	411	414	9292	9962403	9971695	9295	9962814	9972109	2.9587	3.37011	2.59729e+07	2.78658	0.0314971	6.70871	7.77425	2.49654	24.2091	7.83 (2.51-24.37)	7.82 (2.51-24.36)	2.96 (0.03)	7.77 (2.5)
tremor	10029205	Nervous system disorders	Yes	2.905	218.251	216.341	2.50689	3.36634	2.9	2.942	2.531	3.419	174	64191	64365	9121	9898623	9907744	9295	9962814	9972109	1.53618	1.54427	169826	0.0644135	1.03668	2.05187	2.90026	2.49578	3.37029	2.94 (2.53-3.42)	2.9 (2.51-3.37)	1.54 (1.04)	2.9 (2.5)
electrocardiogram T wave inversion*	10022891	Investigations	Yes	6.699	19.2741	14.022	2.50706	17.9001	6.664	6.701	2.507	17.914	4	640	644	9291	9962174	9971465	9295	9962814	9972109	2.73631	3.05585	1.66958e+07	2.22533	0.072335	6.03936	6.66364	2.49278	17.8131	6.7 (2.51-17.91)	6.7 (2.51-17.9)	2.74 (0.07)	6.66 (2.49)
infantile apnoea*	10036585	Pregnancy, puerperium and perinatal conditions	Yes	6.576	18.7972	13.659	2.46117	17.5704	6.542	6.578	2.461	17.584	4	652	656	9291	9962162	9971453	9295	9962814	9972109	2.70968	3.02925	1.6389e+07	2.22502	0.0459503	6.01255	6.54175	2.44732	17.4863	6.58 (2.46-17.58)	6.58 (2.46-17.57)	2.71 (0.05)	6.54 (2.45)
pulse absent*	10022891	Investigations	Yes	5.128	23.1567	19.226	2.44101	10.7727	5.109	5.132	2.441	10.786	7	1463	1470	9288	9961351	9970639	9295	9962814	9972109	2.35298	2.54449	7.31247e+06	1.38809	0.18815	4.90083	5.10879	2.43052	10.7384	5.13 (2.44-10.79)	5.13 (2.44-10.77)	2.35 (0.19)	5.11 (2.43)
cutaneous lupus erythematosus	10040785	Skin and subcutaneous tissue disorders	Yes	6.506	18.5272	13.454	2.43505	17.3828	6.473	6.508	2.435	17.396	4	659	663	9291	9962155	9971446	9295	9962814	9972109	2.69436	3.01396	1.62152e+07	2.22484	0.0307791	5.99714	6.47268	2.42156	17.3011	6.51 (2.44-17.4)	6.51 (2.44-17.38)	2.69 (0.03)	6.47 (2.42)
metabolic disorder	10027433	Metabolism and nutrition disorders	Yes	4.636	25.5565	22.061	2.40951	8.91986	4.62	4.639	2.41	8.931	9	2081	2090	9286	9960733	9970019	9295	9962814	9972109	2.20787	2.35902	5.14302e+06	1.10998	0.25191	4.46614	4.61991	2.39963	8.89453	4.64 (2.41-8.93)	4.64 (2.41-8.92)	2.21 (0.25)	4.62 (2.4)
blood loss anaemia*	10005329	Blood and lymphatic system disorders	Yes	4.453	26.6717	23.34	2.39365	8.2841	4.439	4.457	2.394	8.297	10	2407	2417	9285	9960407	9969692	9295	9962814	9972109	2.15015	2.28691	4.44722e+06	1.00895	0.277978	4.29583	4.43875	2.3844	8.2631	4.46 (2.39-8.3)	4.45 (2.39-8.28)	2.15 (0.28)	4.44 (2.38)
poor peripheral circulation*	10047065	Vascular disorders	Yes	5.009	22.3569	18.541	2.38447	10.5223	4.99	5.012	2.384	10.534	7	1498	1505	9288	9961316	9970604	9295	9962814	9972109	2.31904	2.51057	7.14173e+06	1.38791	0.154373	4.86676	4.98998	2.37409	10.4882	5.01 (2.38-10.53)	5.01 (2.38-10.52)	2.32 (0.15)	4.99 (2.37)
gamma-glutamyltransferase increased	10022891	Investigations	Yes	3.653	40.3576	37.753	2.38118	5.60411	3.644	3.659	2.383	5.619	21	6161	6182	9274	9956653	9965927	9295	9962814	9972109	1.86569	1.93241	1.73996e+06	0.504569	0.511753	3.35307	3.64442	2.37329	5.59635	3.66 (2.38-5.62)	3.65 (2.38-5.6)	1.87 (0.51)	3.64 (2.37)
failure to thrive	10036585	Pregnancy, puerperium and perinatal conditions	Yes	4.769	23.7287	20.121	2.38197	9.54811	4.752	4.772	2.382	9.56	8	1798	1806	9287	9961016	9970303	9295	9962814	9972109	2.24865	2.41762	5.95142e+06	1.23342	0.196424	4.63881	4.75237	2.37225	9.52048	4.77 (2.38-9.56)	4.77 (2.38-9.55)	2.25 (0.2)	4.75 (2.37)
cachexia*	10018065	General disorders and administration site conditions	Yes	4.711	23.2912	19.739	2.35305	9.43181	4.695	4.715	2.353	9.445	8	1820	1828	9287	9960994	9970281	9295	9962814	9972109	2.23118	2.40016	5.87952e+06	1.23335	0.179032	4.62129	4.69517	2.34375	9.40572	4.72 (2.35-9.45)	4.71 (2.35-9.43)	2.23 (0.18)	4.7 (2.34)
jaundice*	10019805	Hepatobiliary disorders	Yes	3.351	47.7277	45.409	2.32867	4.82216	3.344	3.358	2.331	4.838	29	9276	9305	9266	9953538	9962804	9295	9962814	9972109	1.74142	1.79002	1.15672e+06	0.37021	0.573121	3.00692	3.34364	2.32091	4.81704	3.36 (2.33-4.84)	3.35 (2.33-4.82)	1.74 (0.57)	3.34 (2.32)
cardiomyopathy*	10007541	Cardiac disorders	Yes	3.649	36.4344	33.838	2.3268	5.72254	3.64	3.654	2.328	5.736	19	5581	5600	9276	9957233	9966509	9295	9962814	9972109	1.86394	1.93753	1.92033e+06	0.554914	0.447681	3.42738	3.64002	2.31894	5.7137	3.65 (2.33-5.74)	3.65 (2.33-5.72)	1.86 (0.45)	3.64 (2.32)
blood lactate dehydrogenase increased*	10022891	Investigations	Yes	3.852	31.5721	28.791	2.32106	6.39274	3.842	3.856	2.322	6.405	15	4174	4189	9280	9958640	9967920	9295	9962814	9972109	1.94173	2.03434	2.56639e+06	0.693518	0.368784	3.69989	3.84166	2.31293	6.38078	3.86 (2.32-6.4)	3.85 (2.32-6.39)	1.94 (0.37)	3.84 (2.31)
cholecystitis acute*	10019805	Hepatobiliary disorders	Yes	4.45	23.9743	20.658	2.31297	8.56151	4.435	4.453	2.313	8.572	9	2168	2177	9286	9960646	9969932	9295	9962814	9972109	2.14903	2.30021	4.93673e+06	1.10977	0.193299	4.40713	4.43529	2.30386	8.53859	4.45 (2.31-8.57)	4.45 (2.31-8.56)	2.15 (0.19)	4.44 (2.3)
treatment failure*	10018065	General disorders and administration site conditions	Yes	2.772	128.207	126.436	2.30729	3.33031	2.767	2.794	2.32	3.364	113	43698	43811	9182	9919116	9928298	9295	9962814	9972109	1.4684	1.48092	247810	0.0982357	0.854073	2.10778	2.76715	2.29807	3.33199	2.79 (2.32-3.36)	2.77 (2.31-3.33)	1.47 (0.85)	2.77 (2.3)
cardiac failure chronic*	10007541	Cardiac disorders	Yes	4.556	22.1157	18.713	2.27574	9.12103	4.541	4.559	2.276	9.133	8	1882	1890	9287	9960932	9970219	9295	9962814	9972109	2.18306	2.35206	5.68593e+06	1.23315	0.131115	4.57301	4.54115	2.26697	9.09672	4.56 (2.28-9.13)	4.56 (2.28-9.12)	2.18 (0.13)	4.54 (2.27)
atelectasis*	10038738	Respiratory, thoracic and mediastinal disorders	Yes	4.215	24.4316	21.331	2.26587	7.8408	4.202	4.218	2.266	7.852	10	2543	2553	9285	9960271	9969556	9295	9962814	9972109	2.07118	2.20796	4.20948e+06	1.00871	0.199275	4.21665	4.2023	2.25754	7.82238	4.22 (2.27-7.85)	4.22 (2.27-7.84)	2.07 (0.2)	4.2 (2.26)
cardiac failure congestive*	10007541	Cardiac disorders	Yes	2.801	97.3529	95.557	2.26327	3.46649	2.797	2.818	2.272	3.494	84	32141	32225	9211	9930673	9939884	9295	9962814	9972109	1.48365	1.50053	335852	0.131352	0.775676	2.22538	2.79656	2.2553	3.46771	2.82 (2.27-3.49)	2.8 (2.26-3.47)	1.48 (0.78)	2.8 (2.26)
bundle branch block right*	10007541	Cardiac disorders	Yes	4.737	20.5472	16.992	2.2552	9.94998	4.72	4.74	2.255	9.961	7	1584	1591	9288	9961230	9970518	9295	9962814	9972109	2.23886	2.43045	6.75423e+06	1.38752	0.0745907	4.78631	4.72026	2.24597	9.92034	4.74 (2.26-9.96)	4.74 (2.26-9.95)	2.24 (0.07)	4.72 (2.25)
hypercalcaemia*	10027433	Metabolism and nutrition disorders	Yes	3.739	30.0051	27.334	2.25303	6.20504	3.729	3.743	2.254	6.217	15	4300	4315	9280	9958514	9967794	9295	9962814	9972109	1.89897	1.99159	2.49121e+06	0.693441	0.326132	3.65706	3.72948	2.24545	6.19429	3.74 (2.25-6.22)	3.74 (2.25-6.21)	1.9 (0.33)	3.73 (2.25)
heart rate abnormal	10022891	Investigations	Yes	4.336	23.008	19.802	2.25379	8.34189	4.322	4.339	2.254	8.353	9	2225	2234	9286	9960589	9969875	9295	9962814	9972109	2.11174	2.26294	4.81032e+06	1.10964	0.156151	4.36973	4.32212	2.24516	8.32045	4.34 (2.25-8.35)	4.34 (2.25-8.34)	2.11 (0.16)	4.32 (2.25)
skin necrosis*	10040785	Skin and subcutaneous tissue disorders	Yes	4.511	21.7715	18.412	2.2533	9.03081	4.496	4.514	2.253	9.042	8	1901	1909	9287	9960913	9970200	9295	9962814	9972109	2.16863	2.33764	5.62913e+06	1.2331	0.116744	4.55854	4.49595	2.24444	9.00605	4.51 (2.25-9.04)	4.51 (2.25-9.03)	2.17 (0.12)	4.5 (2.24)
circulatory collapse*	10047065	Vascular disorders	Yes	3.457	34.835	32.425	2.22977	5.35969	3.449	3.462	2.231	5.373	20	6201	6221	9275	9956613	9965888	9295	9962814	9972109	1.78623	1.85623	1.72855e+06	0.528443	0.402345	3.31011	3.44911	2.22258	5.3525	3.46 (2.23-5.37)	3.46 (2.23-5.36)	1.79 (0.4)	3.45 (2.22)
shock	10047065	Vascular disorders	Yes	3.245	41.8579	39.645	2.2253	4.73196	3.239	3.252	2.228	4.747	27	8917	8944	9268	9953897	9963165	9295	9962814	9972109	1.69541	1.74756	1.20302e+06	0.396532	0.488146	3.00698	3.23869	2.21854	4.72795	3.25 (2.23-4.75)	3.24 (2.23-4.73)	1.7 (0.49)	3.24 (2.22)
hepatic enzyme increased	10022891	Investigations	Yes	2.805	74.2975	72.503	2.19664	3.58185	2.8	2.817	2.202	3.603	64	24460	24524	9231	9938354	9947585	9295	9962814	9972109	1.48532	1.50748	440356	0.171406	0.679451	2.3355	2.7998	2.18885	3.58126	2.82 (2.2-3.6)	2.81 (2.2-3.58)	1.49 (0.68)	2.8 (2.19)
sopor	10029205	Nervous system disorders	Yes	3.218	38.1447	35.961	2.17428	4.76273	3.212	3.224	2.176	4.777	25	8326	8351	9270	9954488	9963758	9295	9962814	9972109	1.68335	1.73961	1.28813e+06	0.426936	0.4328	3.04641	3.21173	2.16776	4.75847	3.22 (2.18-4.78)	3.22 (2.17-4.76)	1.68 (0.43)	3.21 (2.17)
oedema peripheral*	10007541	Cardiac disorders	Yes	2.597	92.425	90.831	2.12331	3.17636	2.593	2.613	2.132	3.202	94	38801	38895	9201	9924013	9933214	9295	9962814	9972109	1.37452	1.38959	278508	0.117628	0.703657	2.07553	2.59282	2.11554	3.17776	2.61 (2.13-3.2)	2.6 (2.12-3.18)	1.37 (0.7)	2.59 (2.12)
asthenia	10018065	General disorders and administration site conditions	Yes	2.355	238.321	236.951	2.10745	2.63163	2.352	2.401	2.141	2.693	302	137428	137730	8993	9825386	9834379	9295	9962814	9972109	1.23415	1.23875	80453.1	0.0376837	0.850507	1.627	2.35243	2.09732	2.63856	2.4 (2.14-2.69)	2.36 (2.11-2.63)	1.23 (0.85)	2.35 (2.1)
acute kidney injury	10038359	Renal and urinary disorders	Yes	2.422	159.559	158.13	2.10371	2.78845	2.418	2.451	2.123	2.83	190	84097	84287	9105	9878717	9887822	9295	9962814	9972109	1.27406	1.28146	129856	0.0590906	0.795291	1.76763	2.41841	2.09443	2.79251	2.45 (2.12-2.83)	2.42 (2.1-2.79)	1.27 (0.8)	2.42 (2.09)
purpura*	10047065	Vascular disorders	Yes	3.806	20.6226	17.918	2.04624	7.07913	3.796	3.809	2.047	7.09	10	2816	2826	9285	9959998	9969283	9295	9962814	9972109	1.92461	2.06145	3.80153e+06	1.00829	0.0531776	4.06972	3.79634	2.03969	7.06588	3.81 (2.05-7.09)	3.81 (2.05-7.08)	1.92 (0.05)	3.8 (2.04)
petechiae*	10005329	Blood and lymphatic system disorders	Yes	3.601	22.4751	19.955	2.04383	6.34457	3.592	3.604	2.044	6.355	12	3572	3584	9283	9959242	9968525	9295	9962814	9972109	1.84484	1.95976	2.99782e+06	0.853124	0.112461	3.80705	3.59212	2.0373	6.33355	3.6 (2.04-6.36)	3.6 (2.04-6.34)	1.84 (0.11)	3.59 (2.04)
cough	10038738	Respiratory, thoracic and mediastinal disorders	Yes	2.315	175.486	174.161	2.03906	2.62829	2.312	2.348	2.062	2.675	233	107900	108133	9062	9854914	9863976	9295	9962814	9972109	1.20897	1.21498	101690	0.0484448	0.774773	1.65518	2.31172	2.02954	2.63313	2.35 (2.06-2.67)	2.32 (2.04-2.63)	1.21 (0.77)	2.31 (2.03)
right ventricular failure*	10007541	Cardiac disorders	Yes	3.774	20.325	17.651	2.02906	7.01955	3.764	3.777	2.029	7.03	10	2840	2850	9285	9959974	9969259	9295	9962814	9972109	1.91241	2.04925	3.76942e+06	1.00825	0.0410141	4.05749	3.76437	2.02253	7.00631	3.78 (2.03-7.03)	3.77 (2.03-7.02)	1.91 (0.04)	3.76 (2.02)
urosepsis*	10038359	Renal and urinary disorders	Yes	3.648	21.0784	18.519	2.01892	6.5916	3.639	3.651	2.019	6.602	11	3232	3243	9284	9959582	9968866	9295	9962814	9972109	1.86355	1.98848	3.31273e+06	0.924186	0.0657854	3.91117	3.63901	2.01254	6.57996	3.65 (2.02-6.6)	3.65 (2.02-6.59)	1.86 (0.07)	3.64 (2.01)
blood creatinine increased*	10022891	Investigations	Yes	2.606	56.4057	54.81	2.01112	3.37685	2.602	2.616	2.015	3.395	57	23445	23502	9238	9939369	9948607	9295	9962814	9972109	1.37962	1.4045	459072	0.191915	0.528333	2.28066	2.602	2.00483	3.37706	2.62 (2.02-3.4)	2.61 (2.01-3.38)	1.38 (0.53)	2.6 (2)
iron deficiency anaemia*	10005329	Blood and lymphatic system disorders	Yes	3.737	19.9845	17.347	2.00919	6.95066	3.728	3.74	2.01	6.961	10	2868	2878	9285	9959946	9969231	9295	9962814	9972109	1.89831	2.03515	3.73263e+06	1.00822	0.0269519	4.04335	3.72775	2.00288	6.93808	3.74 (2.01-6.96)	3.74 (2.01-6.95)	1.9 (0.03)	3.73 (2)
orthostatic hypotension*	10029205	Nervous system disorders	Yes	3.148	27.7859	25.682	2.00754	4.93633	3.142	3.153	2.009	4.948	19	6469	6488	9276	9956345	9965621	9295	9962814	9972109	1.6516	1.72522	1.65677e+06	0.554645	0.235731	3.21471	3.14181	2.00176	4.93116	3.15 (2.01-4.95)	3.15 (2.01-4.94)	1.65 (0.24)	3.14 (2)

## Sheet: PT_Dronedarone
adverse event	soc_code	soc_name_en	is_ADR	PRR	Chi_square_cal	Chi_squared	PRR_lower	PRR_upper	RRR	ROR	ROR_lower_bound	ROR_upper_bound	DE	dE	E	De	de	e	D	d	N	BCPNN(IC)	BCPNN(E(IC))	BCPNN(gama value)	BCPNN(V(IC))	BCPNN(95%CI_lower)	BCPNN(95%CI_upper)	MGPS(EBGM)	MGPS(lower_95%CI)	MGPS(upper_95%CI)	ROR(95% CI)	PRR(95% CI)	IC(IC025)	EBGM(EBGM05)
atrial fibrillation	10007541	Cardiac disorders	Yes	40.487	14198	14158.7	36.8396	44.4955	40.092	47.417	42.444	52.973	371	36763	37134	2114	9932861	9934975	2485	9969624	9972109	5.32526	5.32852	1.27891e+06	0.0343973	4.95759	5.69945	40.0925	35.8875	44.7902	47.42 (42.44-52.97)	40.49 (36.84-44.5)	5.33 (4.96)	40.09 (35.89)
cardiac death	10018065	General disorders and administration site conditions	Yes	66.754	637.129	574.074	35.7772	124.551	65.678	67.02	35.831	125.358	10	601	611	2475	9969023	9971498	2485	9969624	9972109	6.03734	6.1719	6.67156e+07	1.02567	4.1464	8.19741	65.6779	35.1133	122.848	67.02 (35.83-125.36)	66.75 (35.78-124.55)	6.04 (4.15)	65.68 (35.11)
cardiac ablation*	10042613	Surgical and medical procedures	Yes	58.685	614.778	559.221	32.4019	106.288	57.853	58.941	32.459	107.031	11	752	763	2474	9968872	9971346	2485	9969624	9972109	5.85433	5.97739	5.33586e+07	0.93848	4.03989	7.91489	57.8534	31.8596	105.055	58.94 (32.46-107.03)	58.69 (32.4-106.29)	5.85 (4.04)	57.85 (31.86)
cardioversion*	10042613	Surgical and medical procedures	Yes	48.42	321.225	276.066	23.0044	101.915	47.854	48.554	23.02	102.409	7	580	587	2478	9969044	9971522	2485	9969624	9972109	5.58058	5.77018	6.90433e+07	1.4026	3.40155	8.13882	47.8543	22.6884	100.934	48.55 (23.02-102.41)	48.42 (23-101.92)	5.58 (3.4)	47.85 (22.69)
pulmonary toxicity	10038738	Respiratory, thoracic and mediastinal disorders	Yes	31.929	683.841	653.485	21.2231	48.0354	31.685	32.218	21.334	48.654	23	2890	2913	2462	9966734	9969196	2485	9969624	9972109	4.98571	5.04603	1.39657e+07	0.468023	3.67779	6.41428	31.6846	20.9811	47.8485	32.22 (21.33-48.65)	31.93 (21.22-48.04)	4.99 (3.68)	31.68 (20.98)
atrial flutter	10007541	Cardiac disorders	Yes	30.339	591.497	562.722	19.7849	46.5232	30.118	30.589	19.876	47.076	21	2777	2798	2464	9966847	9969311	2485	9969624	9972109	4.91257	4.97859	1.4522e+07	0.509978	3.55034	6.40685	30.1184	19.5701	46.3523	30.59 (19.88-47.08)	30.34 (19.78-46.52)	4.91 (3.55)	30.12 (19.57)
blood creatinine increased	10022891	Investigations	Yes	21.107	2349.22	2329.21	17.7579	25.0877	21.002	22.154	18.473	26.569	123	23379	23502	2362	9946245	9948607	2485	9969624	9972109	4.39246	4.4035	1.79997e+06	0.0938987	3.79064	5.01635	21.002	17.5121	25.1874	22.15 (18.47-26.57)	21.11 (17.76-25.09)	4.39 (3.79)	21 (17.51)
pulmonary fibrosis	10038738	Respiratory, thoracic and mediastinal disorders	Yes	22.417	712.611	691.454	16.1179	31.1779	22.298	22.722	16.261	31.751	35	6264	6299	2450	9963360	9965810	2485	9969624	9972109	4.47881	4.51865	6.47604e+06	0.312721	3.40022	5.63707	22.2975	15.957	31.1575	22.72 (16.26-31.75)	22.42 (16.12-31.18)	4.48 (3.4)	22.3 (15.96)
heart rate decreased	10022891	Investigations	Yes	19.781	1172.68	1154.04	15.5815	25.1123	19.689	20.293	15.882	25.93	66	13386	13452	2419	9956238	9958657	2485	9969624	9972109	4.2993	4.32031	3.06956e+06	0.16996	3.49578	5.14483	19.6887	15.4087	25.1576	20.29 (15.88-25.93)	19.78 (15.58-25.11)	4.3 (3.5)	19.69 (15.41)
glomerular filtration rate decreased	10022891	Investigations	Yes	20.891	452.386	432.8	14.015	31.1405	20.788	21.085	14.09	31.551	24	4609	4633	2461	9965015	9967476	2485	9969624	9972109	4.37767	4.43567	8.76164e+06	0.448225	3.09668	5.77466	20.7878	13.8919	31.107	21.09 (14.09-31.55)	20.89 (14.01-31.14)	4.38 (3.1)	20.79 (13.89)
sinus arrhythmia	10007541	Cardiac disorders	Yes	35.27	132.037	100.243	13.1908	94.306	34.971	35.325	13.191	94.601	4	455	459	2481	9969169	9971650	2485	9969624	9972109	5.12809	5.44629	8.78633e+07	2.23547	2.456	8.43659	34.971	13.0584	93.6537	35.33 (13.19-94.6)	35.27 (13.19-94.31)	5.13 (2.46)	34.97 (13.06)
saliva altered*	10017947	Gastrointestinal disorders	Yes	39.986	112.911	77.6	12.8325	124.597	39.601	40.033	12.83	124.913	3	301	304	2482	9969323	9971805	2485	9969624	9972109	5.30747	5.71719	1.32614e+08	2.79942	2.3709	9.06348	39.6012	12.6917	123.566	40.03 (12.83-124.91)	39.99 (12.83-124.6)	5.31 (2.37)	39.6 (12.69)
cardiac failure	10007541	Cardiac disorders	Yes	14.495	1456.85	1443.39	12.1313	17.3193	14.446	15.156	12.574	18.267	116	32107	32223	2369	9937517	9939886	2485	9969624	9972109	3.85261	3.86437	1.30681e+06	0.0990961	3.23478	4.49396	14.4462	11.9858	17.4116	15.16 (12.57-18.27)	14.49 (12.13-17.32)	3.85 (3.23)	14.45 (11.99)
hyperthyroidism*	10027433	Metabolism and nutrition disorders	Yes	17.078	361.944	346.099	11.4592	25.4519	17.01	17.235	11.52	25.785	24	5638	5662	2461	9963986	9966447	2485	9969624	9972109	4.0883	4.14636	7.16282e+06	0.447793	2.80802	5.48471	17.0099	11.3693	25.4489	17.24 (11.52-25.78)	17.08 (11.46-25.45)	4.09 (2.81)	17.01 (11.37)
extrasystoles*	10007541	Cardiac disorders	Yes	19.554	210.294	192.227	11.1047	34.4323	19.464	19.644	11.126	34.686	12	2462	2474	2473	9967162	9969635	2485	9969624	9972109	4.28277	4.39708	1.63196e+07	0.857756	2.54478	6.24939	19.4645	11.0236	34.3684	19.64 (11.13-34.69)	19.55 (11.1-34.43)	4.28 (2.54)	19.46 (11.02)
ventricular extrasystoles*	10007541	Cardiac disorders	Yes	18.203	242.847	226.014	10.978	30.1829	18.125	18.307	11.007	30.449	15	3306	3321	2470	9966318	9968788	2485	9969624	9972109	4.17993	4.27202	1.21693e+07	0.697458	2.60174	5.9423	18.1252	10.8977	30.146	18.31 (11.01-30.45)	18.2 (10.98-30.18)	4.18 (2.6)	18.13 (10.9)
heart rate irregular	10022891	Investigations	Yes	14.968	389.906	376.1	10.481	21.3759	14.916	15.139	10.555	21.714	30	8041	8071	2455	9961583	9964038	2485	9969624	9972109	3.8988	3.94534	5.03479e+06	0.361777	2.74238	5.1483	14.9161	10.3994	21.3944	15.14 (10.55-21.71)	14.97 (10.48-21.38)	3.9 (2.74)	14.92 (10.4)
atrioventricular block first degree*	10007541	Cardiac disorders	Yes	18.031	128.14	111.739	9.01317	36.0713	17.955	18.086	9.021	36.262	8	1780	1788	2477	9967844	9970321	2485	9969624	9972109	4.16631	4.33484	2.25325e+07	1.23674	2.11067	6.55902	17.9549	8.95514	35.9993	18.09 (9.02-36.26)	18.03 (9.01-36.07)	4.17 (2.11)	17.95 (8.96)
torsade de pointes*	10007541	Cardiac disorders	Yes	15.007	156.352	142.7	8.52516	26.4171	14.955	15.075	8.54	26.61	12	3208	3220	2473	9966416	9968889	2485	9969624	9972109	3.90255	4.017	1.25258e+07	0.856724	2.16582	5.86819	14.955	8.47241	26.3976	15.07 (8.54-26.61)	15.01 (8.53-26.42)	3.9 (2.17)	14.95 (8.47)
organising pneumonia*	10038738	Respiratory, thoracic and mediastinal disorders	Yes	16.259	114.125	99.427	8.12864	32.5214	16.197	16.308	8.135	32.693	8	1974	1982	2477	9967650	9970127	2485	9969624	9972109	4.0177	4.18631	2.03192e+07	1.23613	1.96268	6.40994	16.1975	8.07983	32.4707	16.31 (8.13-32.69)	16.26 (8.13-32.52)	4.02 (1.96)	16.2 (8.08)
ventricular tachycardia*	10007541	Cardiac disorders	Yes	11.639	164.937	154.491	7.24223	18.705	11.608	11.712	7.264	18.884	17	5860	5877	2468	9963764	9966232	2485	9969624	9972109	3.53704	3.61867	6.87197e+06	0.61938	2.04466	5.19269	11.6079	7.19938	18.716	11.71 (7.26-18.88)	11.64 (7.24-18.71)	3.54 (2.04)	11.61 (7.2)
arrhythmia	10007541	Cardiac disorders	Yes	9.377	329.119	320.798	6.99404	12.5719	9.357	9.528	7.069	12.841	44	18826	18870	2441	9950798	9953239	2485	9969624	9972109	3.22606	3.25783	2.16295e+06	0.250247	2.25733	4.25832	9.3571	6.94249	12.6115	9.53 (7.07-12.84)	9.38 (6.99-12.57)	3.23 (2.26)	9.36 (6.94)
cardiac pacemaker insertion*	10042613	Surgical and medical procedures	Yes	13.611	93.1839	81.033	6.80634	27.2187	13.569	13.652	6.812	27.362	8	2358	2366	2477	9967266	9969743	2485	9969624	9972109	3.7622	3.93094	1.70116e+07	1.23523	1.70812	6.15376	13.5686	6.77002	27.1945	13.65 (6.81-27.36)	13.61 (6.81-27.22)	3.76 (1.71)	13.57 (6.77)
blood urea increased	10022891	Investigations	Yes	11.165	110.793	100.882	6.34432	19.6486	11.137	11.214	6.355	19.789	12	4312	4324	2473	9965312	9967785	2485	9969624	9972109	3.47725	3.59181	9.31955e+06	0.855849	1.74157	5.44205	11.1367	6.31095	19.6525	11.21 (6.36-19.79)	11.16 (6.34-19.65)	3.48 (1.74)	11.14 (6.31)
atrial tachycardia	10007541	Cardiac disorders	Yes	18.954	50.7835	34.481	6.1008	58.8864	18.87	18.976	6.099	59.034	3	635	638	2482	9968989	9971471	2485	9969624	9972109	4.23799	4.65018	6.2971e+07	2.78051	1.31521	7.98515	18.8695	6.06534	58.704	18.98 (6.1-59.03)	18.95 (6.1-58.89)	4.24 (1.32)	18.87 (6.07)
bradyarrhythmia	10007541	Cardiac disorders	Yes	18.806	50.3444	34.177	6.05329	58.4253	18.723	18.827	6.052	58.572	3	640	643	2482	9968984	9971466	2485	9969624	9972109	4.22672	4.63894	6.24798e+07	2.78037	1.30405	7.97383	18.7228	6.0183	58.2463	18.83 (6.05-58.57)	18.81 (6.05-58.43)	4.23 (1.3)	18.72 (6.02)
hepatitis acute	10019805	Hepatobiliary disorders	Yes	12.334	72.6955	61.831	5.8794	25.8747	12.299	12.366	5.882	25.995	7	2277	2284	2478	9967347	9969825	2485	9969624	9972109	3.62045	3.81188	1.76094e+07	1.38867	1.45504	6.16871	12.2988	5.85039	25.8547	12.37 (5.88-26)	12.33 (5.88-25.87)	3.62 (1.46)	12.3 (5.85)
orthopnoea*	10038738	Respiratory, thoracic and mediastinal disorders	Yes	14.984	52.0137	39.01	5.61781	39.9658	14.932	15.006	5.617	40.089	4	1071	1075	2481	9968553	9971034	2485	9969624	9972109	3.90032	4.22032	3.73747e+07	2.22173	1.23923	7.20142	14.9318	5.58942	39.8894	15.01 (5.62-40.09)	14.98 (5.62-39.97)	3.9 (1.24)	14.93 (5.59)
cardiac flutter	10007541	Cardiac disorders	Yes	10.927	62.9773	53.461	5.20938	22.9201	10.9	10.955	5.212	23.028	7	2570	2577	2478	9967054	9969532	2485	9969624	9972109	3.44632	3.63782	1.56026e+07	1.38812	1.28145	5.99419	10.9004	5.18589	22.9121	10.96 (5.21-23.03)	10.93 (5.21-22.92)	3.45 (1.28)	10.9 (5.19)
polyneuropathy*	10029205	Nervous system disorders	Yes	9.644	77.3239	68.936	5.19155	17.915	9.623	9.679	5.197	18.025	10	4160	4170	2475	9965464	9967939	2485	9969624	9972109	3.26653	3.40311	9.65219e+06	1.01028	1.39286	5.41337	9.62331	5.16749	17.9213	9.68 (5.2-18.02)	9.64 (5.19-17.92)	3.27 (1.39)	9.62 (5.17)
heart rate abnormal	10022891	Investigations	Yes	10.804	53.2485	43.915	4.8532	24.0514	10.778	10.828	4.855	24.151	6	2228	2234	2479	9967396	9969875	2485	9969624	9972109	3.42999	3.65115	1.79892e+07	1.58583	1.13256	6.16975	10.7778	4.83207	24.0394	10.83 (4.86-24.15)	10.8 (4.85-24.05)	3.43 (1.13)	10.78 (4.83)
international normalised ratio decreased*	10022891	Investigations	Yes	12.921	43.8572	32.776	4.84557	34.4546	12.883	12.94	4.845	34.56	4	1242	1246	2481	9968382	9970863	2485	9969624	9972109	3.68735	4.00754	3.2233e+07	2.22033	1.02739	6.98769	12.8826	4.82355	34.4063	12.94 (4.84-34.56)	12.92 (4.85-34.45)	3.69 (1.03)	12.88 (4.82)
alanine aminotransferase increased	10022891	Investigations	Yes	6.487	139.256	133.821	4.54411	9.2606	6.478	6.554	4.571	9.396	30	18555	18585	2455	9951069	9953524	2485	9969624	9972109	2.69548	2.74212	2.18203e+06	0.361004	1.54045	3.9438	6.47768	4.51791	9.28755	6.55 (4.57-9.4)	6.49 (4.54-9.26)	2.7 (1.54)	6.48 (4.52)
interstitial lung disease	10021428	Immune system disorders	Yes	6.487	134.611	129.177	4.5162	9.31782	6.478	6.552	4.542	9.451	29	17936	17965	2456	9951688	9954144	2485	9969624	9972109	2.69552	2.74377	2.25642e+06	0.37289	1.52247	3.96506	6.47786	4.49062	9.3445	6.55 (4.54-9.45)	6.49 (4.52-9.32)	2.7 (1.52)	6.48 (4.49)
gamma-glutamyltransferase increased	10022891	Investigations	Yes	7.803	71.077	64.444	4.43497	13.7288	7.79	7.836	4.441	13.824	12	6170	6182	2473	9963454	9965927	2485	9969624	9972109	2.96154	3.07621	6.51357e+06	0.855082	1.22679	4.92562	7.78956	4.41523	13.7427	7.84 (4.44-13.82)	7.8 (4.43-13.73)	2.96 (1.23)	7.79 (4.42)
heart rate increased	10022891	Investigations	Yes	5.771	201.567	196.813	4.39744	7.5736	5.764	5.871	4.448	7.748	51	35457	35508	2434	9934167	9936601	2485	9969624	9972109	2.52701	2.5544	1.15176e+06	0.216962	1.62282	3.48598	5.76374	4.367	7.60722	5.87 (4.45-7.75)	5.77 (4.4-7.57)	2.53 (1.62)	5.76 (4.37)
aspartate aminotransferase increased	10022891	Investigations	Yes	6.37	108.646	103.341	4.2765	9.48835	6.362	6.423	4.295	9.604	24	15115	15139	2461	9954509	9956970	2485	9969624	9972109	2.66942	2.72764	2.67208e+06	0.446573	1.39111	4.06416	6.36172	4.2544	9.51286	6.42 (4.3-9.6)	6.37 (4.28-9.49)	2.67 (1.39)	6.36 (4.25)
creatinine renal clearance decreased	10022891	Investigations	Yes	11.106	36.6866	27.298	4.16584	29.6082	11.078	11.122	4.165	29.698	4	1445	1449	2481	9968179	9970660	2485	9969624	9972109	3.4696	3.78995	2.77079e+07	2.21909	0.810627	6.76927	11.0778	4.1487	29.5796	11.12 (4.16-29.7)	11.11 (4.17-29.61)	3.47 (0.81)	11.08 (4.15)
hepatic enzyme increased	10022891	Investigations	Yes	5.734	136.932	132.233	4.12562	7.96941	5.727	5.802	4.155	8.101	35	24489	24524	2450	9945135	9947585	2485	9969624	9972109	2.51781	2.55782	1.65669e+06	0.311419	1.44172	3.67391	5.72713	4.10137	7.99734	5.8 (4.16-8.1)	5.73 (4.13-7.97)	2.52 (1.44)	5.73 (4.1)
hepatic failure	10019805	Hepatobiliary disorders	Yes	6.503	83.7881	78.376	4.10247	10.3082	6.495	6.544	4.114	10.407	18	11104	11122	2467	9958520	9960987	2485	9969624	9972109	2.69923	2.77653	3.62836e+06	0.586228	1.24522	4.30784	6.49457	4.08342	10.3294	6.54 (4.11-10.41)	6.5 (4.1-10.31)	2.7 (1.25)	6.49 (4.08)
product contamination physical	10077536	Product issues	Yes	12.629	32.0278	21.481	4.06857	39.2009	12.593	12.643	4.068	39.299	3	953	956	2482	9968671	9971153	2485	9969624	9972109	3.65453	4.06748	4.19806e+07	2.77477	0.735954	7.39901	12.5928	4.05139	39.1421	12.64 (4.07-39.3)	12.63 (4.07-39.2)	3.65 (0.74)	12.59 (4.05)
thyroid function test abnormal*	10022891	Investigations	Yes	10.698	35.0795	26.07	4.013	28.5191	10.673	10.714	4.013	28.607	4	1500	1504	2481	9968124	9970605	2485	9969624	9972109	3.41585	3.73624	2.66927e+07	2.21881	0.757103	6.71537	10.6727	3.99719	28.4965	10.71 (4.01-28.61)	10.7 (4.01-28.52)	3.42 (0.76)	10.67 (4)
bradycardia	10007541	Cardiac disorders	Yes	5.661	119.051	114.431	3.98895	8.03393	5.654	5.719	4.012	8.153	31	21971	22002	2454	9947653	9950107	2485	9969624	9972109	2.49929	2.54444	1.84354e+06	0.349787	1.36159	3.7273	5.65406	3.9665	8.0596	5.72 (4.01-8.15)	5.66 (3.99-8.03)	2.5 (1.36)	5.65 (3.97)
dyspnoea at rest*	10038738	Respiratory, thoracic and mediastinal disorders	Yes	12.048	30.3045	20.287	3.88171	37.3944	12.015	12.061	3.881	37.486	3	999	1002	2482	9968625	9971107	2485	9969624	9972109	3.58673	3.99975	4.00495e+07	2.77424	0.668541	7.33096	12.0147	3.86571	37.3421	12.06 (3.88-37.49)	12.05 (3.88-37.39)	3.59 (0.67)	12.01 (3.87)
hepatic necrosis	10019805	Hepatobiliary disorders	Yes	11.964	30.0561	20.116	3.8547	37.1332	11.931	11.977	3.854	37.225	3	1006	1009	2482	9968618	9971100	2485	9969624	9972109	3.57669	3.98972	3.97711e+07	2.77416	0.658553	7.32088	11.9314	3.83894	37.0826	11.98 (3.85-37.23)	11.96 (3.85-37.13)	3.58 (0.66)	11.93 (3.84)
ischaemic stroke	10029205	Nervous system disorders	Yes	6.624	62.0174	56.524	3.84998	11.3968	6.614	6.653	3.856	11.48	13	7874	7887	2472	9961750	9964222	2485	9969624	9972109	2.72562	2.83177	5.10622e+06	0.794064	1.04956	4.61397	6.61443	3.83347	11.4128	6.65 (3.86-11.48)	6.62 (3.85-11.4)	2.73 (1.05)	6.61 (3.83)
product use complaint*	10022117	Injury, poisoning and procedural complications	Yes	6.611	61.8579	56.377	3.84243	11.3744	6.602	6.641	3.849	11.458	13	7889	7902	2472	9961735	9964207	2485	9969624	9972109	2.72287	2.82903	5.09651e+06	0.794061	1.04682	4.61123	6.60187	3.8262	11.3911	6.64 (3.85-11.46)	6.61 (3.84-11.37)	2.72 (1.05)	6.6 (3.83)
sinus node dysfunction*	10007541	Cardiac disorders	Yes	11.312	28.1244	18.778	3.64496	35.1064	11.283	11.324	3.644	35.192	3	1064	1067	2482	9968560	9971042	2485	9969624	9972109	3.49606	3.90916	3.76052e+07	2.77357	0.578353	7.23997	11.2828	3.6306	35.0636	11.32 (3.64-35.19)	11.31 (3.64-35.11)	3.5 (0.58)	11.28 (3.63)
dysphagia*	10017947	Gastrointestinal disorders	Yes	4.807	142.108	138.315	3.6209	6.38163	4.803	4.881	3.656	6.515	47	39224	39271	2438	9930400	9932838	2485	9969624	9972109	2.26385	2.29361	1.03944e+06	0.234617	1.32486	3.26235	4.80271	3.59798	6.41083	4.88 (3.66-6.52)	4.81 (3.62-6.38)	2.26 (1.32)	4.8 (3.6)
sinus bradycardia*	10007541	Cardiac disorders	Yes	7.515	39.4772	33.238	3.58386	15.7582	7.503	7.533	3.585	15.83	7	3737	3744	2478	9965887	9968365	2485	9969624	9972109	2.90743	3.09911	1.07314e+07	1.38678	0.743872	5.45434	7.50279	3.57057	15.7655	7.53 (3.58-15.83)	7.52 (3.58-15.76)	2.91 (0.74)	7.5 (3.57)
cardiac failure congestive	10007541	Cardiac disorders	Yes	4.861	119.855	116.016	3.55969	6.63802	4.857	4.923	3.587	6.756	39	32186	32225	2446	9937438	9939884	2485	9969624	9972109	2.27995	2.31585	1.26258e+06	0.280658	1.2563	3.37539	4.8566	3.53886	6.66501	4.92 (3.59-6.76)	4.86 (3.56-6.64)	2.28 (1.26)	4.86 (3.54)
pulmonary hypertension*	10038738	Respiratory, thoracic and mediastinal disorders	Yes	6.053	54.8049	49.87	3.51824	10.414	6.046	6.08	3.524	10.49	13	8616	8629	2472	9961008	9963480	2485	9969624	9972109	2.5959	2.70207	4.66653e+06	0.793943	0.919997	4.48414	6.04566	3.50397	10.431	6.08 (3.52-10.49)	6.05 (3.52-10.41)	2.6 (0.92)	6.05 (3.5)
photosensitivity reaction	10040785	Skin and subcutaneous tissue disorders	Yes	6.332	49.3512	44.166	3.50958	11.4242	6.324	6.356	3.514	11.498	11	6969	6980	2474	9962655	9965129	2485	9969624	9972109	2.66086	2.7856	5.76456e+06	0.925617	0.861421	4.70978	6.32409	3.49602	11.4399	6.36 (3.51-11.5)	6.33 (3.51-11.42)	2.66 (0.86)	6.32 (3.5)
palpitations	10007541	Cardiac disorders	Yes	4.592	149.436	145.853	3.51775	5.99431	4.588	4.67	3.557	6.132	53	46306	46359	2432	9923318	9925750	2485	9969624	9972109	2.1978	2.22415	882644	0.209029	1.30976	3.13855	4.58778	3.49418	6.02365	4.67 (3.56-6.13)	4.59 (3.52-5.99)	2.2 (1.31)	4.59 (3.49)
blood alkaline phosphatase increased*	10022891	Investigations	Yes	6.274	48.7253	43.597	3.47745	11.3195	6.266	6.297	3.481	11.392	11	7034	7045	2474	9962590	9965064	2485	9969624	9972109	2.64748	2.77223	5.7113e+06	0.925602	0.848066	4.69639	6.26574	3.46378	11.3343	6.3 (3.48-11.39)	6.27 (3.48-11.32)	2.65 (0.85)	6.27 (3.46)
lung infiltration*	10038738	Respiratory, thoracic and mediastinal disorders	Yes	8.317	32.1253	25.236	3.46162	19.9827	8.301	8.331	3.461	20.052	5	2412	2417	2480	9967212	9969692	2485	9969624	9972109	3.05336	3.31522	1.66108e+07	1.8482	0.59625	6.03419	8.30145	3.44906	19.9806	8.33 (3.46-20.05)	8.32 (3.46-19.98)	3.05 (0.6)	8.3 (3.45)
transient ischaemic attack*	10047065	Vascular disorders	Yes	5.6	60.4472	55.934	3.43496	9.12967	5.594	5.63	3.443	9.208	16	11462	11478	2469	9958162	9960631	2485	9969624	9972109	2.48385	2.57061	3.5122e+06	0.654527	0.952554	4.18867	5.5939	3.42037	9.14861	5.63 (3.44-9.21)	5.6 (3.43-9.13)	2.48 (0.95)	5.59 (3.42)
transaminases increased	10022891	Investigations	Yes	5.889	52.7369	47.963	3.42296	10.1317	5.882	5.915	3.428	10.205	13	8856	8869	2472	9960768	9963240	2485	9969624	9972109	2.55632	2.66249	4.54008e+06	0.793909	0.880462	4.44452	5.88206	3.40919	10.1486	5.92 (3.43-10.2)	5.89 (3.42-10.13)	2.56 (0.88)	5.88 (3.41)
heart valve incompetence*	10007541	Cardiac disorders	Yes	10.548	25.8647	17.215	3.39915	32.7318	10.523	10.56	3.398	32.814	3	1141	1144	2482	9968483	9970965	2485	9969624	9972109	3.39553	3.80872	3.50696e+07	2.77287	0.478334	7.13912	10.5234	3.38659	32.7001	10.56 (3.4-32.81)	10.55 (3.4-32.73)	3.4 (0.48)	10.52 (3.39)
atrioventricular block*	10007541	Cardiac disorders	Yes	7.522	33.8791	27.678	3.38002	16.7397	7.51	7.538	3.381	16.808	6	3200	3206	2479	9966424	9968903	2485	9969624	9972109	2.90884	3.1302	1.25267e+07	1.58433	0.612796	5.64761	7.51015	3.36818	16.7456	7.54 (3.38-16.81)	7.52 (3.38-16.74)	2.91 (0.61)	7.51 (3.37)
renal function test abnormal	10022891	Investigations	Yes	8.905	28.014	20.678	3.34115	23.7341	8.888	8.918	3.341	23.807	4	1802	1806	2481	9967822	9970303	2485	9969624	9972109	3.15185	3.4724	2.22217e+07	2.21758	0.494093	6.45071	8.88798	3.3295	23.7261	8.92 (3.34-23.81)	8.9 (3.34-23.73)	3.15 (0.49)	8.89 (3.33)
gastrointestinal tube insertion*	10042613	Surgical and medical procedures	Yes	10.296	25.1172	16.698	3.31806	31.9487	10.272	10.307	3.317	32.027	3	1169	1172	2482	9968455	9970937	2485	9969624	9972109	3.36064	3.77387	3.42304e+07	2.77264	0.443617	7.10412	10.272	3.3058	31.9177	10.31 (3.32-32.03)	10.3 (3.32-31.95)	3.36 (0.44)	10.27 (3.31)
dyspnoea	10038738	Respiratory, thoracic and mediastinal disorders	Yes	3.752	420.518	417.712	3.28955	4.27947	3.749	3.998	3.464	4.614	204	218158	218362	2281	9751466	9753747	2485	9969624	9972109	1.9065	1.91297	199749	0.0583164	1.42999	2.39594	3.74899	3.24849	4.32659	4 (3.46-4.61)	3.75 (3.29-4.28)	1.91 (1.43)	3.75 (3.25)
sudden death	10018065	General disorders and administration site conditions	Yes	6.752	29.3628	23.898	3.03425	15.025	6.743	6.766	3.035	15.085	6	3565	3571	2479	9966059	9968538	2485	9969624	9972109	2.75329	2.9747	1.12445e+07	1.58398	0.457567	5.49182	6.74252	3.02414	15.0329	6.77 (3.04-15.09)	6.75 (3.03-15.02)	2.75 (0.46)	6.74 (3.02)
drug interaction	10018065	General disorders and administration site conditions	Yes	3.861	132.16	129.298	3.01926	4.93742	3.858	3.934	3.057	5.063	62	64426	64488	2423	9905198	9907621	2485	9969624	9972109	1.94789	1.97037	636757	0.179769	1.12239	2.81835	3.8581	2.99808	4.96483	3.93 (3.06-5.06)	3.86 (3.02-4.94)	1.95 (1.12)	3.86 (3)
blood pressure decreased*	10022891	Investigations	Yes	4.399	68.3642	65.003	3.00055	6.44923	4.395	4.435	3.013	6.528	26	23714	23740	2459	9945910	9948369	2485	9969624	9972109	2.13584	2.18965	1.70457e+06	0.413612	0.903398	3.4759	4.39494	2.98569	6.46937	4.43 (3.01-6.53)	4.4 (3-6.45)	2.14 (0.9)	4.39 (2.99)
respiratory disorder	10038738	Respiratory, thoracic and mediastinal disorders	Yes	5.037	45.2905	41.343	2.98657	8.49514	5.032	5.06	2.991	8.559	14	11151	11165	2471	9958473	9960944	2485	9969624	9972109	2.3311	2.42992	3.60722e+06	0.741104	0.708174	4.15167	5.03188	2.97472	8.51164	5.06 (2.99-8.56)	5.04 (2.99-8.5)	2.33 (0.71)	5.03 (2.97)
blood creatinine abnormal	10022891	Investigations	Yes	9.251	22.0299	14.564	2.98173	28.7018	9.232	9.261	2.981	28.773	3	1301	1304	2482	9968323	9970805	2485	9969624	9972109	3.20667	3.62002	3.076e+07	2.77169	0.290342	6.9497	9.23218	2.9716	28.6825	9.26 (2.98-28.77)	9.25 (2.98-28.7)	3.21 (0.29)	9.23 (2.97)
scratch*	10022117	Injury, poisoning and procedural complications	Yes	6.582	28.3693	23.067	2.95791	14.6464	6.573	6.596	2.958	14.706	6	3657	3663	2479	9965967	9968446	2485	9969624	9972109	2.71659	2.93801	1.09617e+07	1.58391	0.420942	5.45507	6.57317	2.94823	14.6551	6.6 (2.96-14.71)	6.58 (2.96-14.65)	2.72 (0.42)	6.57 (2.95)
cardiac operation*	10042613	Surgical and medical procedures	Yes	6.513	27.9634	22.727	2.92692	14.4928	6.504	6.526	2.927	14.55	6	3696	3702	2479	9965928	9968407	2485	9969624	9972109	2.70131	2.92273	1.08461e+07	1.58387	0.405692	5.43977	6.50392	2.9172	14.5006	6.53 (2.93-14.55)	6.51 (2.93-14.49)	2.7 (0.41)	6.5 (2.92)
intracardiac thrombus*	10007541	Cardiac disorders	Yes	8.935	21.0973	13.92	2.88001	27.7201	8.918	8.945	2.879	27.789	3	1347	1350	2482	9968277	9970759	2485	9969624	9972109	3.15666	3.57004	2.97103e+07	2.77141	0.240537	6.89955	8.9176	2.87048	27.704	8.95 (2.88-27.79)	8.94 (2.88-27.72)	3.16 (0.24)	8.92 (2.87)
ventricular fibrillation*	10007541	Cardiac disorders	Yes	6.368	27.1182	22.02	2.8618	14.1699	6.36	6.381	2.862	14.227	6	3780	3786	2479	9965844	9968323	2485	9969624	9972109	2.66894	2.89037	1.06051e+07	1.58381	0.373383	5.40736	6.35962	2.85251	14.1787	6.38 (2.86-14.23)	6.37 (2.86-14.17)	2.67 (0.37)	6.36 (2.85)
cardiac valve disease*	10007541	Cardiac disorders	Yes	7.602	22.8954	16.777	2.85272	20.258	7.589	7.613	2.852	20.318	4	2111	2115	2481	9967513	9969994	2485	9969624	9972109	2.924	3.24466	1.89705e+07	2.21669	0.266949	6.22237	7.58945	2.84352	20.2565	7.61 (2.85-20.32)	7.6 (2.85-20.26)	2.92 (0.27)	7.59 (2.84)
product residue present*	10022891	Investigations	Yes	5.606	30.2516	25.823	2.80528	11.2029	5.6	5.621	2.807	11.258	8	5725	5733	2477	9963899	9966376	2485	9969624	9972109	2.48536	2.65446	7.00844e+06	1.23249	0.4341	4.87481	5.59975	2.7959	11.2154	5.62 (2.81-11.26)	5.61 (2.81-11.2)	2.49 (0.43)	5.6 (2.8)
blood bilirubin increased	10022891	Investigations	Yes	5.036	35.5678	31.647	2.79152	9.0851	5.031	5.054	2.794	9.142	11	8763	8774	2474	9960861	9963335	2485	9969624	9972109	2.33085	2.45564	4.58455e+06	0.925294	0.531792	4.37948	5.03102	2.78146	9.09993	5.05 (2.79-9.14)	5.04 (2.79-9.09)	2.33 (0.53)	5.03 (2.78)
international normalised ratio increased*	10022891	Investigations	Yes	4.886	37.0811	33.297	2.77762	8.59477	4.881	4.905	2.781	8.652	12	9853	9865	2473	9959771	9962244	2485	9969624	9972109	2.2873	2.40205	4.07908e+06	0.854416	0.553354	4.25074	4.8814	2.76742	8.61023	4.9 (2.78-8.65)	4.89 (2.78-8.59)	2.29 (0.55)	4.88 (2.77)
exercise tolerance decreased*	10018065	General disorders and administration site conditions	Yes	7.193	21.2949	15.559	2.69937	19.1672	7.182	7.203	2.699	19.224	4	2231	2235	2481	9967393	9969874	2485	9969624	9972109	2.84438	3.16508	1.79506e+07	2.21641	0.187556	6.1426	7.18196	2.69098	19.168	7.2 (2.7-19.22)	7.19 (2.7-19.17)	2.84 (0.19)	7.18 (2.69)
renal pain*	10038359	Renal and urinary disorders	Yes	5.945	24.6531	19.96	2.67181	13.2281	5.938	5.957	2.672	13.281	6	4049	4055	2479	9965575	9968054	2485	9969624	9972109	2.56991	2.79137	9.90074e+06	1.58361	0.274535	5.3082	5.93774	2.6634	13.2375	5.96 (2.67-13.28)	5.94 (2.67-13.23)	2.57 (0.27)	5.94 (2.66)
blood thyroid stimulating hormone increased*	10022891	Investigations	Yes	6.222	21.8866	16.981	2.59025	14.9458	6.214	6.232	2.59	14.997	5	3224	3229	2480	9966400	9968880	2485	9969624	9972109	2.63549	2.8975	1.24285e+07	1.84705	0.179374	5.61563	6.21388	2.58231	14.9526	6.23 (2.59-15)	6.22 (2.59-14.95)	2.64 (0.18)	6.21 (2.58)
rosacea	10040785	Skin and subcutaneous tissue disorders	Yes	7.851	17.9032	11.716	2.53099	24.3534	7.838	7.859	2.53	24.413	3	1533	1536	2482	9968091	9970573	2485	9969624	9972109	2.97044	3.38396	2.61079e+07	2.77042	0.0550413	6.71287	7.83774	2.52326	24.3455	7.86 (2.53-24.41)	7.85 (2.53-24.35)	2.97 (0.06)	7.84 (2.52)
increased upper airway secretion*	10038738	Respiratory, thoracic and mediastinal disorders	Yes	7.831	17.8431	11.675	2.52455	24.2913	7.817	7.839	2.524	24.349	3	1537	1540	2482	9968087	9970569	2485	9969624	9972109	2.96668	3.38021	2.604e+07	2.7704	0.0513028	6.70911	7.81738	2.51672	24.2822	7.84 (2.52-24.35)	7.83 (2.52-24.29)	2.97 (0.05)	7.82 (2.52)
sudden cardiac death	10018065	General disorders and administration site conditions	Yes	7.805	17.7684	11.623	2.51618	24.2106	7.792	7.814	2.515	24.27	3	1542	1545	2482	9968082	9970564	2485	9969624	9972109	2.96201	3.37553	2.59556e+07	2.77038	0.0466433	6.70442	7.79208	2.50858	24.2035	7.81 (2.52-24.27)	7.8 (2.52-24.21)	2.96 (0.05)	7.79 (2.51)
oedema peripheral*	10007541	Cardiac disorders	Yes	3.51	61.2146	58.722	2.51341	4.90175	3.508	3.545	2.527	4.973	34	38861	38895	2451	9930763	9933214	2485	9969624	9972109	1.8106	1.85181	1.04359e+06	0.320011	0.720415	2.9832	3.50789	2.50029	4.92154	3.54 (2.53-4.97)	3.51 (2.51-4.9)	1.81 (0.72)	3.51 (2.5)
bundle branch block right*	10007541	Cardiac disorders	Yes	7.579	17.1038	11.165	2.4434	23.5088	7.567	7.587	2.443	23.566	3	1588	1591	2482	9968036	9970518	2485	9969624	9972109	2.91968	3.33323	2.52042e+07	2.77017	0.00446717	6.662	7.56679	2.43613	23.503	7.59 (2.44-23.57)	7.58 (2.44-23.51)	2.92 (0)	7.57 (2.44)
liver function test abnormal	10022891	Investigations	Yes	4.297	27.8268	24.627	2.38202	7.7515	4.294	4.312	2.384	7.799	11	10270	10281	2474	9959354	9961828	2485	9969624	9972109	2.10218	2.22699	3.91189e+06	0.925109	0.303334	4.15064	4.29356	2.37388	7.76563	4.31 (2.38-7.8)	4.3 (2.38-7.75)	2.1 (0.3)	4.29 (2.37)
hepatocellular injury	10019805	Hepatobiliary disorders	Yes	4.872	21.5286	17.832	2.324	10.2136	4.868	4.883	2.324	10.258	7	5764	5771	2478	9963860	9966338	2485	9969624	9972109	2.28319	2.475	6.95822e+06	1.38575	0.120645	4.82936	4.86752	2.31701	10.2256	4.88 (2.32-10.26)	4.87 (2.32-10.21)	2.28 (0.12)	4.87 (2.32)
Electrocardiogram QT prolonged	10022891	Investigations	Yes	3.869	29.7998	26.998	2.29421	6.52475	3.866	3.885	2.297	6.572	14	14517	14531	2471	9955107	9957578	2485	9969624	9972109	1.95095	2.0498	2.77089e+06	0.740875	0.328319	3.77128	3.86628	2.28582	6.53949	3.88 (2.3-6.57)	3.87 (2.29-6.52)	1.95 (0.33)	3.87 (2.29)
ejection fraction decreased	10022891	Investigations	Yes	4.51	19.1122	15.764	2.15139	9.4544	4.506	4.52	2.152	9.495	7	6227	6234	2478	9963397	9965875	2485	9969624	9972109	2.17185	2.36368	6.44094e+06	1.38561	0.00944722	4.71792	4.50601	2.145	9.46578	4.52 (2.15-9.49)	4.51 (2.15-9.45)	2.17 (0.01)	4.51 (2.14)
hepatitis	10019805	Hepatobiliary disorders	Yes	3.979	20.073	17.204	2.07209	7.64081	3.976	3.99	2.073	7.68	9	9074	9083	2476	9960550	9963026	2485	9969624	9972109	1.99141	2.14267	4.42386e+06	1.10917	0.036329	4.24902	3.97625	2.06576	7.65365	3.99 (2.07-7.68)	3.98 (2.07-7.64)	1.99 (0.04)	3.98 (2.07)
gastrointestinal disorder	10017947	Gastrointestinal disorders	Yes	3.031	34.1102	32.104	2.05181	4.4775	3.029	3.052	2.058	4.526	25	33091	33116	2460	9936533	9938993	2485	9969624	9972109	1.59905	1.65501	1.22107e+06	0.4292	0.344745	2.96528	3.02944	2.04264	4.49297	3.05 (2.06-4.53)	3.03 (2.05-4.48)	1.6 (0.34)	3.03 (2.04)
renal failure	10038359	Renal and urinary disorders	Yes	2.775	46.8081	45.04	2.04824	3.75963	2.774	2.805	2.06	3.82	41	59268	59309	2444	9910356	9912800	2485	9969624	9972109	1.47203	1.50619	686227	0.267365	0.47204	2.54033	2.77411	2.03718	3.77762	2.81 (2.06-3.82)	2.78 (2.05-3.76)	1.47 (0.47)	2.77 (2.04)
renal impairment	10038359	Renal and urinary disorders	Yes	2.978	35.5761	33.62	2.04616	4.33421	2.977	3	2.053	4.384	27	36374	36401	2458	9933250	9935708	2485	9969624	9972109	1.57363	1.62548	1.11176e+06	0.398853	0.362385	2.88858	2.97654	2.03674	4.34997	3 (2.05-4.38)	2.98 (2.05-4.33)	1.57 (0.36)	2.98 (2.04)
rash pruritic	10040785	Skin and subcutaneous tissue disorders	Yes	3.312	25.855	23.591	2.03182	5.39879	3.31	3.327	2.035	5.441	16	19380	19396	2469	9950244	9952713	2485	9969624	9972109	1.72697	1.81377	2.07731e+06	0.654134	0.196202	3.43134	3.31031	2.02436	5.41313	3.33 (2.04-5.44)	3.31 (2.03-5.4)	1.73 (0.2)	3.31 (2.02)
jaundice	10019805	Hepatobiliary disorders	Yes	3.884	19.274	16.497	2.02263	7.45833	3.881	3.895	2.023	7.497	9	9296	9305	2476	9960328	9962804	2485	9969624	9972109	1.95657	2.10784	4.31823e+06	1.10914	0.00152299	4.21416	3.88139	2.01649	7.47099	3.9 (2.02-7.5)	3.88 (2.02-7.46)	1.96 (0)	3.88 (2.02)
